# Supplementary material for: (μ-Oxalato-κ4 O 1,O 2:O 1′,O 2′)bis­[bis­(2,2′-bipyridine-κ2 N,N′)cobalt(II)] μ6-oxido-dodeca-μ2-oxido-hexa­oxido-hexa­tungstate(VI)
Source: Acta Crystallogr Sect E Struct Rep Online. 2010 Jun 18;66(Pt 7):m822–3. doi: 10.1107/S1600536810023007 (PMC3006761; doi:10.1107/S1600536810023007)
Supplement: Supplementary file 1 [file e-66-0m822-sup1.cif]

##############################################################################
###                                                                        ###
###        Electronic paper (Acta Crystallographica Section E)             ###
###                                                                        ###
##############################################################################
#                                                                            #
# This CIF contains the data in a paper accepted for publication in Acta     #
# Crystallographica Section E. It conforms to the requirements of Notes      #
# for Authors for Section E, and has been peer reviewed under the auspices   #
# of the IUCr Commission on Journals.                                        #
#                                                                            #
# Full details of the Crystallographic Information File format               #
# are given in the paper "The Crystallographic Information File (CIF):       #
# a New Standard Archive File for Crystallography" by S. R. Hall, F. H.      #
# Allen and I. D. Brown [Acta Cryst. (1991), A47, 655-685].                  #
#                                                                            #
# The current version of the core CIF dictionary is obtainable from          #
# ftp://ftp.iucr.org/pub/cif_core.dic. The current version number is 2.4.    #
#                                                                            #
# Software is freely available for graphical display of the structure(s) in  #
# this CIF.  For information consult the CIF home page http://www.iucr.org/  #
# cif/home.html                                                              #
#                                                                            #
# This file may be used for bona fide research purposes within the           #
# scientific community so long as proper attribution is given to the journal # 
# article from which it was obtained.                                        #
#                                                                            #
##############################################################################
                                             
data_global
_audit_creation_method     'form.cif (version 2.0)'
_journal_data_validation_number     ?
_journal_date_recd_electronic     2010-05-27
_journal_date_accepted     2010-06-15
_journal_name_full     'Acta Crystallographica, Section E'
_journal_year     2010
_journal_volume     66
_journal_issue      7
_journal_page_first     m822
_journal_page_last     m823
_journal_paper_category     QM
_journal_coeditor_code     WM2358
_publ_contact_author_name     'Prof. Dr. Zhang, Xiutang'
_publ_contact_author_address
;
      Advanced Material Institute of Research,
      Department of Chemistry,
      Qilu Normal University,
      Jinan 250013,
      People's Republic of China
      College of Chemistry and Chemical Engineering
      Liaocheng University
      Liaocheng, 252059
      People's Republic of China
;
_publ_contact_author_email     'xiutangzhang@yahoo.com.cn'
_publ_contact_author_fax     '0086-531-66778061'
_publ_contact_author_phone     '0086-531-66778061'
_publ_section_title
;\
(\m-Oxalato-\
\k^4^<i>O</i>^1^,<i>O</i>^2^:<i>O</i>^1'^,<i>O</i>^2'^)bis[bis(2,2'-\
bipyridine-\k^2^<i>N</i>,<i>N</i>')cobalt(II)]
\m~6~-oxido-dodeca-\m~2~-oxido-hexaoxido-hexatungstate(VI)
;
loop_
    _publ_author_name
    _publ_author_address
    'Shi, Congwen'
;     Advanced Material Institute of Research,
      Department of Chemistry,
      Qilu Normal University,
      Jinan 250013,
      People's Republic of China
;
    'Fan, Liming'
;     Advanced Material Institute of Research,
      Department of Chemistry,
      Qilu Normal University,
      Jinan 250013,
      People's Republic of China
and
      College of Chemistry and Chemical Engineering
      Liaocheng University
      Liaocheng, 252059
      People's Republic of China
;
    'Wei, Peihai'
;     Advanced Material Institute of Research,
      Department of Chemistry,
      Qilu Normal University,
      Jinan 250013,
      People's Republic of China
;
    'Li, Bin'
;     Advanced Material Institute of Research,
      Department of Chemistry and Chemical Engineering,
      ShanDong Institute of Education,
      Jinan 250013,
      People's Republic of China
;
    'Zhang, Xiutang'
;     Advanced Material Institute of Research,
      Department of Chemistry,
      Qilu Normal University,
      Jinan 250013,
      People's Republic of China
and
      College of Chemistry and Chemical Engineering
      Liaocheng University
      Liaocheng, 252059
      People's Republic of China
;
data_I
_audit_creation_method     SHELXL-97
_chemical_name_systematic
;
(\m-Oxalato-\k^4^<i>O</i>^1^,<i>O</i>^2^:<i>O</i>^1'^,<i>O</i>^2'^)bis[bis(2,2'-
bipyridine-\k^2^<i>N</i>,<i>N</i>')cobalt(II)]
\m~6~-oxido-dodeca-\m~2~-oxido-hexaoxido-hexatungstate(VI)
;
_chemical_name_common     ?
_chemical_formula_moiety     'C42 H32 Co2 N8 O4 2+, O19 W6 2-'
_chemical_formula_sum     'C42 H32 Co2 N8 O23 W6'
_chemical_formula_iupac     '[Co2 (C2 O4) (C10 H8 N2)4] [W6 O19]'
_chemical_formula_weight     2237.72
_chemical_melting_point     ?
_symmetry_cell_setting     triclinic
_symmetry_space_group_name_H-M     'P -1'
_symmetry_space_group_name_Hall     '-P 1'
loop_
    _symmetry_equiv_pos_as_xyz
    'x, y, z'
    '-x, -y, -z'
_cell_length_a     9.4876(15)
_cell_length_b     9.8548(15)
_cell_length_c     14.174(2)
_cell_angle_alpha     90.769(2)
_cell_angle_beta     91.576(2)
_cell_angle_gamma     91.113(2)
_cell_volume     1324.3(4)
_cell_formula_units_Z     1
_cell_measurement_reflns_used     3530
_cell_measurement_theta_min     2.50
_cell_measurement_theta_max     27.30
_cell_measurement_temperature     293(2)
_exptl_crystal_description     block
_exptl_crystal_colour     red
_exptl_crystal_size_max     0.12
_exptl_crystal_size_mid     0.10
_exptl_crystal_size_min     0.08
_exptl_crystal_density_diffrn     2.806
_exptl_crystal_density_meas     ?
_exptl_crystal_density_method     'not measured'
_exptl_crystal_F_000     1022
_exptl_absorpt_coefficient_mu     13.669
_exptl_absorpt_correction_type     multi-scan
_exptl_absorpt_process_details     '(SADABS; Bruker, 2001)'
_exptl_absorpt_correction_T_min     0.2908
_exptl_absorpt_correction_T_max     0.4077
_exptl_special_details
;
;
_diffrn_ambient_temperature     293(2)
_diffrn_radiation_type     MoK\a
_diffrn_radiation_wavelength     0.71073
_diffrn_radiation_source     'fine-focus sealed tube'
_diffrn_radiation_monochromator     graphite
_diffrn_measurement_device_type     'Bruker APEXII CCD'
_diffrn_measurement_method     '\f and \w scans'
_diffrn_detector_area_resol_mean     ?
_diffrn_reflns_number     9331
_diffrn_reflns_av_R_equivalents     0.0270
_diffrn_reflns_av_sigmaI/netI     0.0433
_diffrn_reflns_theta_min     2.55
_diffrn_reflns_theta_max     25.00
_diffrn_reflns_theta_full     25.00
_diffrn_measured_fraction_theta_max     0.988
_diffrn_measured_fraction_theta_full     0.988
_diffrn_reflns_limit_h_min     -11
_diffrn_reflns_limit_h_max     11
_diffrn_reflns_limit_k_min     -11
_diffrn_reflns_limit_k_max     11
_diffrn_reflns_limit_l_min     -16
_diffrn_reflns_limit_l_max     16
_diffrn_standards_number     0
_diffrn_standards_interval_count     ?
_diffrn_standards_interval_time     ?
_diffrn_standards_decay_%     ?
_refine_special_details
;
Refinement of <i>F</i>^2^ against ALL reflections. The weighted <i>R</i>-factor
<i>wR</i> and goodness of fit <i>S</i> are based on <i>F</i>^2^, conventional
<i>R</i>-factors <i>R</i> are based on <i>F</i>, with <i>F</i> set to zero for
negative <i>F</i>^2^. The threshold expression of <i>F</i>^2^ >
\s(<i>F</i>^2^) is used only for calculating <i>R</i>-factors(gt) <i>etc</i>.
and is not relevant to the choice of reflections for refinement.
<i>R</i>-factors based on <i>F</i>^2^ are statistically about twice as large
as those based on <i>F</i>, and <i>R</i>- factors based on ALL data will be
even larger.
;
_reflns_number_total     4613
_reflns_number_gt     3755
_reflns_threshold_expression     I>2\s(I)
_refine_ls_structure_factor_coef     Fsqd
_refine_ls_matrix_type     full
_refine_ls_R_factor_all     0.0430
_refine_ls_R_factor_gt     0.0309
_refine_ls_wR_factor_gt     0.0705
_refine_ls_wR_factor_ref     0.0755
_refine_ls_goodness_of_fit_ref     1.003
_refine_ls_restrained_S_all     1.003
_refine_ls_number_reflns     4613
_refine_ls_number_parameters     368
_refine_ls_number_restraints     0
_refine_ls_hydrogen_treatment     constr
_refine_ls_weighting_scheme     calc
_refine_ls_weighting_details
         'calc w=1/[\s^2^(Fo^2^)+(0.0375P)^2^+1.9139P] where P=(Fo^2^+2Fc^2^)/3'
_atom_sites_solution_hydrogens     geom
_atom_sites_solution_primary     direct
_atom_sites_solution_secondary     difmap
_refine_ls_shift/su_max     0.001
_refine_ls_shift/su_mean     0.000
_refine_diff_density_max     2.412
_refine_diff_density_min     -1.096
_refine_ls_extinction_method     none
loop_
    _atom_type_symbol
    _atom_type_description
    _atom_type_scat_dispersion_real
    _atom_type_scat_dispersion_imag
    _atom_type_scat_source
    'C' 'C' 0.0033 0.0016
                         'International Tables Vol C Tables 4.2.6.8 and 6.1.1.4'
    'H' 'H' 0.0000 0.0000
                         'International Tables Vol C Tables 4.2.6.8 and 6.1.1.4'
    'N' 'N' 0.0061 0.0033
                         'International Tables Vol C Tables 4.2.6.8 and 6.1.1.4'
    'O' 'O' 0.0106 0.0060
                         'International Tables Vol C Tables 4.2.6.8 and 6.1.1.4'
    'Co' 'Co' 0.3494 0.9721
                         'International Tables Vol C Tables 4.2.6.8 and 6.1.1.4'
    'W' 'W' -0.8490 6.8722
                         'International Tables Vol C Tables 4.2.6.8 and 6.1.1.4'
_computing_data_collection     'APEX2 (Bruker, 2004)'
_computing_cell_refinement     'SAINT-Plus (Bruker, 2001)'
_computing_data_reduction     'SAINT-Plus (Bruker, 2001)'
_computing_structure_solution     'SHELXS97 (Sheldrick, 2008)'
_computing_structure_refinement     'SHELXL97 (Sheldrick, 2008)'
_computing_molecular_graphics     'SHELXTL (Sheldrick, 2008)'
_computing_publication_material     'SHELXTL (Sheldrick, 2008)'
loop_
    _atom_site_type_symbol
    _atom_site_label
    _atom_site_fract_x
    _atom_site_fract_y
    _atom_site_fract_z
    _atom_site_U_iso_or_equiv
    _atom_site_adp_type
    _atom_site_calc_flag
    _atom_site_refinement_flags
    _atom_site_occupancy
    _atom_site_disorder_assembly
    _atom_site_disorder_group
    C C1 0.5864(9) 0.5558(9) 0.7481(6) 0.039(2) Uani d . 1 . .
    H H1 0.6557 0.5423 0.7040 0.046 Uiso calc R 1 . .
    C C2 0.4503(10) 0.5210(10) 0.7228(7) 0.050(3) Uani d . 1 . .
    H H2 0.4275 0.4831 0.6638 0.060 Uiso calc R 1 . .
    C C3 0.3498(10) 0.5440(10) 0.7869(7) 0.050(3) Uani d . 1 . .
    H H3 0.2562 0.5220 0.7714 0.060 Uiso calc R 1 . .
    C C4 0.3841(9) 0.5996(10) 0.8753(6) 0.045(2) Uani d . 1 . .
    H H4 0.3150 0.6150 0.9192 0.054 Uiso calc R 1 . .
    C C5 0.5239(8) 0.6314(8) 0.8957(5) 0.0262(18) Uani d . 1 . .
    C C6 0.5713(9) 0.6925(8) 0.9874(5) 0.031(2) Uani d . 1 . .
    C C7 0.4828(10) 0.7231(11) 1.0590(7) 0.050(3) Uani d . 1 . .
    H H7 0.3869 0.7028 1.0521 0.061 Uiso calc R 1 . .
    C C8 0.5343(12) 0.7834(12) 1.1405(7) 0.062(3) Uani d . 1 . .
    H H8 0.4747 0.8067 1.1889 0.074 Uiso calc R 1 . .
    C C9 0.6775(12) 0.8085(12) 1.1486(7) 0.064(3) Uani d . 1 . .
    H H9 0.7157 0.8488 1.2035 0.077 Uiso calc R 1 . .
    C C10 0.7625(11) 0.7754(10) 1.0781(6) 0.046(2) Uani d . 1 . .
    H H10 0.8589 0.7931 1.0851 0.055 Uiso calc R 1 . .
    C C11 0.8337(10) 0.9655(10) 0.8619(7) 0.046(2) Uani d . 1 . .
    H H11 0.7816 0.9641 0.9166 0.055 Uiso calc R 1 . .
    C C12 0.8660(11) 1.0894(10) 0.8234(7) 0.052(3) Uani d . 1 . .
    H H12 0.8396 1.1705 0.8515 0.062 Uiso calc R 1 . .
    C C13 0.9399(12) 1.0868(11) 0.7404(8) 0.062(3) Uani d . 1 . .
    H H13 0.9621 1.1676 0.7105 0.074 Uiso calc R 1 . .
    C C14 0.9796(10) 0.9684(10) 0.7032(7) 0.047(2) Uani d . 1 . .
    H H14 1.0299 0.9669 0.6478 0.057 Uiso calc R 1 . .
    C C15 0.9459(8) 0.8496(9) 0.7469(6) 0.0306(19) Uani d . 1 . .
    C C16 0.9845(8) 0.7135(9) 0.7095(6) 0.0294(19) Uani d . 1 . .
    C C17 1.0644(9) 0.6960(10) 0.6295(6) 0.040(2) Uani d . 1 . .
    H H17 1.1000 0.7709 0.5981 0.048 Uiso calc R 1 . .
    C C18 1.0897(9) 0.5675(10) 0.5977(6) 0.043(2) Uani d . 1 . .
    H H18 1.1428 0.5541 0.5443 0.052 Uiso calc R 1 . .
    C C19 1.0363(9) 0.4584(10) 0.6452(6) 0.043(2) Uani d . 1 . .
    H H19 1.0522 0.3703 0.6243 0.051 Uiso calc R 1 . .
    C C20 0.9589(9) 0.4815(9) 0.7240(6) 0.035(2) Uani d . 1 . .
    H H20 0.9230 0.4076 0.7564 0.042 Uiso calc R 1 . .
    C C21 1.0517(8) 0.5600(8) 1.0069(5) 0.0255(18) Uani d . 1 . .
    Co Co1 0.83213(11) 0.65380(11) 0.88211(7) 0.0263(3) Uani d . 1 . .
    N N1 0.6258(7) 0.6078(7) 0.8323(4) 0.0302(16) Uani d . 1 . .
    N N2 0.7116(7) 0.7170(7) 0.9974(5) 0.0328(17) Uani d . 1 . .
    N N3 0.8729(7) 0.8481(7) 0.8254(5) 0.0325(16) Uani d . 1 . .
    N N4 0.9334(7) 0.6070(7) 0.7558(4) 0.0269(15) Uani d . 1 . .
    O O1 1.0227(6) 0.6668(6) 0.9616(4) 0.0350(14) Uani d . 1 . .
    O O2 0.8466(5) 0.4532(6) 0.9359(4) 0.0318(13) Uani d . 1 . .
    O O3 0.4860(7) 0.8809(7) 0.7694(4) 0.0521(18) Uani d . 1 . .
    O O4 0.3221(6) 1.0289(6) 0.6381(4) 0.0362(14) Uani d . 1 . .
    O O5 0.3335(6) 1.1440(6) 0.3892(4) 0.0369(15) Uani d . 1 . .
    O O6 0.1293(7) 1.1836(7) 0.5300(5) 0.0540(18) Uani d . 1 . .
    O O7 0.2326(6) 0.9278(6) 0.4737(4) 0.0383(15) Uani d . 1 . .
    O O8 0.5000 1.0000 0.5000 0.0219(16) Uani d S 1 . .
    O O9 0.3985(6) 0.7844(6) 0.5844(4) 0.0342(14) Uani d . 1 . .
    O O10 0.5765(6) 0.7561(6) 0.4464(4) 0.0373(14) Uani d . 1 . .
    O O11 0.2952(7) 0.6576(7) 0.4139(5) 0.0528(18) Uani d . 1 . .
    O O12 0.4107(6) 0.8997(6) 0.3357(4) 0.0338(14) Uani d . 1 . .
    W W1 0.38156(4) 0.80202(4) 0.45023(2) 0.03214(12) Uani d . 1 . .
    W W2 0.49167(4) 0.92799(4) 0.65534(2) 0.03134(12) Uani d . 1 . .
    W W3 0.28645(4) 1.10717(4) 0.51619(2) 0.03216(12) Uani d . 1 . .
loop_
    _atom_site_aniso_label
    _atom_site_aniso_U_11
    _atom_site_aniso_U_22
    _atom_site_aniso_U_33
    _atom_site_aniso_U_12
    _atom_site_aniso_U_13
    _atom_site_aniso_U_23
    C1 0.039(5) 0.051(6) 0.025(4) 0.002(5) -0.004(4) -0.011(4)
    C2 0.047(6) 0.057(7) 0.044(6) 0.004(5) -0.018(5) -0.008(5)
    C3 0.028(5) 0.061(7) 0.058(6) -0.010(5) -0.014(5) 0.004(5)
    C4 0.031(5) 0.063(7) 0.041(5) -0.004(5) 0.000(4) -0.002(5)
    C5 0.024(4) 0.028(5) 0.027(4) 0.000(4) -0.003(3) 0.001(3)
    C6 0.032(5) 0.031(5) 0.030(4) 0.001(4) 0.012(4) 0.001(4)
    C7 0.038(6) 0.064(7) 0.049(6) -0.004(5) 0.011(5) -0.014(5)
    C8 0.057(7) 0.074(8) 0.055(7) -0.002(6) 0.027(5) -0.027(6)
    C9 0.072(8) 0.083(9) 0.036(6) -0.003(7) 0.003(5) -0.030(5)
    C10 0.052(6) 0.051(6) 0.036(5) -0.007(5) 0.003(4) -0.014(5)
    C11 0.044(6) 0.039(6) 0.056(6) 0.007(5) 0.010(5) -0.002(5)
    C12 0.064(7) 0.023(5) 0.067(7) 0.006(5) -0.001(6) -0.008(5)
    C13 0.066(8) 0.044(7) 0.074(8) -0.007(6) -0.002(6) 0.013(6)
    C14 0.053(6) 0.042(6) 0.047(6) -0.007(5) 0.006(5) 0.001(5)
    C15 0.021(4) 0.038(5) 0.033(4) -0.002(4) -0.006(3) 0.001(4)
    C16 0.016(4) 0.038(5) 0.034(4) -0.009(4) -0.009(3) 0.002(4)
    C17 0.039(5) 0.049(6) 0.031(5) -0.001(5) 0.011(4) 0.009(4)
    C18 0.036(5) 0.056(7) 0.038(5) 0.002(5) 0.009(4) -0.005(5)
    C19 0.047(6) 0.044(6) 0.037(5) 0.004(5) 0.003(4) -0.015(4)
    C20 0.034(5) 0.028(5) 0.042(5) 0.000(4) 0.002(4) -0.002(4)
    C21 0.016(4) 0.029(5) 0.032(4) -0.004(3) 0.005(3) -0.005(4)
    Co1 0.0243(6) 0.0289(6) 0.0258(6) 0.0001(5) 0.0035(4) -0.0003(5)
    N1 0.026(4) 0.034(4) 0.031(4) 0.001(3) 0.005(3) -0.001(3)
    N2 0.034(4) 0.031(4) 0.033(4) -0.003(3) 0.006(3) -0.011(3)
    N3 0.034(4) 0.027(4) 0.037(4) 0.001(3) 0.004(3) 0.004(3)
    N4 0.026(4) 0.028(4) 0.027(3) -0.001(3) 0.003(3) -0.002(3)
    O1 0.030(3) 0.037(4) 0.038(3) -0.002(3) -0.003(3) 0.007(3)
    O2 0.023(3) 0.036(4) 0.035(3) -0.004(3) -0.005(2) 0.004(3)
    O3 0.065(5) 0.059(5) 0.033(3) 0.007(4) 0.004(3) 0.003(3)
    O4 0.032(3) 0.048(4) 0.029(3) 0.001(3) 0.014(2) -0.008(3)
    O5 0.037(3) 0.041(4) 0.032(3) 0.009(3) 0.000(3) 0.000(3)
    O6 0.039(4) 0.068(5) 0.055(4) 0.010(4) 0.002(3) -0.014(4)
    O7 0.028(3) 0.053(4) 0.034(3) 0.002(3) 0.002(3) -0.008(3)
    O8 0.021(4) 0.024(4) 0.021(4) 0.004(3) 0.006(3) -0.003(3)
    O9 0.035(3) 0.033(4) 0.035(3) -0.004(3) 0.008(3) 0.000(3)
    O10 0.047(4) 0.027(3) 0.039(3) 0.007(3) 0.006(3) -0.006(3)
    O11 0.054(4) 0.042(4) 0.061(4) -0.016(3) 0.009(3) -0.013(3)
    O12 0.033(3) 0.046(4) 0.022(3) 0.002(3) 0.003(2) -0.008(3)
    W1 0.0353(2) 0.0295(2) 0.0313(2) -0.00686(16) 0.00560(15) -0.00922(15)
    W2 0.0381(2) 0.0338(2) 0.02229(18) 0.00114(16) 0.00478(14) -0.00123(14)
    W3 0.0274(2) 0.0368(2) 0.0325(2) 0.00719(16) 0.00465(14) -0.00600(15)
_geom_special_details
;
All e.s.d.'s (except the e.s.d. in the dihedral angle between two l.s. planes)
are estimated using the full covariance matrix. The cell e.s.d.'s are taken
into account individually in the estimation of e.s.d.'s in distances, angles
and torsion angles; correlations between e.s.d.'s in cell parameters are only
used when they are defined by crystal symmetry. An approximate (isotropic)
treatment of cell e.s.d.'s is used for estimating e.s.d.'s involving l.s.
planes.
;
loop_
    _geom_bond_atom_site_label_1
    _geom_bond_atom_site_label_2
    _geom_bond_site_symmetry_2
    _geom_bond_distance
    _geom_bond_publ_flag
    C1 N1 . 1.333(10) ?
    C1 C2 . 1.366(13) ?
    C1 H1 . 0.9300 ?
    C2 C3 . 1.355(13) ?
    C2 H2 . 0.9300 ?
    C3 C4 . 1.388(13) ?
    C3 H3 . 0.9300 ?
    C4 C5 . 1.379(11) ?
    C4 H4 . 0.9300 ?
    C5 N1 . 1.360(9) ?
    C5 C6 . 1.479(11) ?
    C6 N2 . 1.351(10) ?
    C6 C7 . 1.370(11) ?
    C7 C8 . 1.366(13) ?
    C7 H7 . 0.9300 ?
    C8 C9 . 1.378(15) ?
    C8 H8 . 0.9300 ?
    C9 C10 . 1.343(12) ?
    C9 H9 . 0.9300 ?
    C10 N2 . 1.346(10) ?
    C10 H10 . 0.9300 ?
    C11 N3 . 1.325(11) ?
    C11 C12 . 1.377(13) ?
    C11 H11 . 0.9300 ?
    C12 C13 . 1.386(14) ?
    C12 H12 . 0.9300 ?
    C13 C14 . 1.339(14) ?
    C13 H13 . 0.9300 ?
    C14 C15 . 1.368(12) ?
    C14 H14 . 0.9300 ?
    C15 N3 . 1.327(10) ?
    C15 C16 . 1.491(11) ?
    C16 N4 . 1.336(10) ?
    C16 C17 . 1.391(11) ?
    C17 C18 . 1.367(12) ?
    C17 H17 . 0.9300 ?
    C18 C19 . 1.372(12) ?
    C18 H18 . 0.9300 ?
    C19 C20 . 1.373(11) ?
    C19 H19 . 0.9300 ?
    C20 N4 . 1.340(10) ?
    C20 H20 . 0.9300 ?
    C21 O2 2_767 1.254(9) ?
    C21 O1 . 1.271(9) ?
    C21 C21 2_767 1.528(15) ?
    Co1 O1 . 2.104(6) y
    Co1 N1 . 2.101(7) y
    Co1 N4 . 2.105(6) y
    Co1 N2 . 2.114(6) y
    Co1 N3 . 2.119(7) y
    Co1 O2 . 2.134(6) y
    O2 C21 2_767 1.254(9) ?
    O3 W2 . 1.690(6) y
    O4 W2 . 1.919(6) y
    O4 W3 . 1.926(6) y
    O5 W3 . 1.904(5) y
    O5 W2 2_676 1.935(5) y
    O6 W3 . 1.698(6) y
    O7 W3 . 1.915(6) y
    O7 W1 . 1.931(6) y
    O8 W3 2_676 2.3185(4) y
    O8 W3 . 2.3185(4) y
    O8 W1 . 2.3240(4) y
    O8 W1 2_676 2.3240(4) y
    O8 W2 2_676 2.3252(5) y
    O8 W2 . 2.3252(5) y
    O9 W2 . 1.912(6) y
    O9 W1 . 1.915(5) y
    O10 W1 . 1.914(6) y
    O10 W3 2_676 1.914(6) y
    O11 W1 . 1.696(6) y
    O12 W1 . 1.922(5) y
    O12 W2 2_676 1.920(6) y
    W2 O12 2_676 1.920(6) ?
    W2 O5 2_676 1.935(5) ?
    W3 O10 2_676 1.914(6) ?
loop_
    _geom_angle_atom_site_label_1
    _geom_angle_atom_site_label_2
    _geom_angle_atom_site_label_3
    _geom_angle_site_symmetry_1
    _geom_angle_site_symmetry_3
    _geom_angle
    _geom_angle_publ_flag
    N1 C1 C2 . . 124.0(8) ?
    N1 C1 H1 . . 118.0 ?
    C2 C1 H1 . . 118.0 ?
    C3 C2 C1 . . 117.5(9) ?
    C3 C2 H2 . . 121.3 ?
    C1 C2 H2 . . 121.3 ?
    C2 C3 C4 . . 121.2(9) ?
    C2 C3 H3 . . 119.4 ?
    C4 C3 H3 . . 119.4 ?
    C3 C4 C5 . . 117.8(8) ?
    C3 C4 H4 . . 121.1 ?
    C5 C4 H4 . . 121.1 ?
    N1 C5 C4 . . 121.5(7) ?
    N1 C5 C6 . . 116.4(7) ?
    C4 C5 C6 . . 122.1(7) ?
    N2 C6 C7 . . 120.6(8) ?
    N2 C6 C5 . . 115.4(6) ?
    C7 C6 C5 . . 124.0(8) ?
    C8 C7 C6 . . 120.4(9) ?
    C8 C7 H7 . . 119.8 ?
    C6 C7 H7 . . 119.8 ?
    C7 C8 C9 . . 117.8(9) ?
    C7 C8 H8 . . 121.1 ?
    C9 C8 H8 . . 121.1 ?
    C10 C9 C8 . . 120.7(10) ?
    C10 C9 H9 . . 119.7 ?
    C8 C9 H9 . . 119.7 ?
    N2 C10 C9 . . 121.6(10) ?
    N2 C10 H10 . . 119.2 ?
    C9 C10 H10 . . 119.2 ?
    N3 C11 C12 . . 123.5(9) ?
    N3 C11 H11 . . 118.2 ?
    C12 C11 H11 . . 118.2 ?
    C13 C12 C11 . . 116.4(9) ?
    C13 C12 H12 . . 121.8 ?
    C11 C12 H12 . . 121.8 ?
    C14 C13 C12 . . 120.2(10) ?
    C14 C13 H13 . . 119.9 ?
    C12 C13 H13 . . 119.9 ?
    C13 C14 C15 . . 119.8(9) ?
    C13 C14 H14 . . 120.1 ?
    C15 C14 H14 . . 120.1 ?
    N3 C15 C14 . . 121.6(8) ?
    N3 C15 C16 . . 115.2(7) ?
    C14 C15 C16 . . 123.2(8) ?
    N4 C16 C17 . . 121.1(8) ?
    N4 C16 C15 . . 115.8(7) ?
    C17 C16 C15 . . 123.0(8) ?
    C18 C17 C16 . . 119.2(8) ?
    C18 C17 H17 . . 120.4 ?
    C16 C17 H17 . . 120.4 ?
    C17 C18 C19 . . 119.5(8) ?
    C17 C18 H18 . . 120.2 ?
    C19 C18 H18 . . 120.2 ?
    C18 C19 C20 . . 118.9(8) ?
    C18 C19 H19 . . 120.6 ?
    C20 C19 H19 . . 120.6 ?
    N4 C20 C19 . . 122.1(8) ?
    N4 C20 H20 . . 118.9 ?
    C19 C20 H20 . . 118.9 ?
    O2 C21 O1 2_767 . 125.8(7) ?
    O2 C21 C21 2_767 2_767 117.7(9) ?
    O1 C21 C21 . 2_767 116.4(9) ?
    O1 Co1 N1 . . 164.8(2) ?
    O1 Co1 N4 . . 93.3(2) ?
    N1 Co1 N4 . . 96.6(2) ?
    O1 Co1 N2 . . 92.9(2) ?
    N1 Co1 N2 . . 78.4(3) ?
    N4 Co1 N2 . . 172.1(3) ?
    O1 Co1 N3 . . 90.4(2) ?
    N1 Co1 N3 . . 103.0(3) ?
    N4 Co1 N3 . . 77.4(3) ?
    N2 Co1 N3 . . 97.7(3) ?
    O1 Co1 O2 . . 78.3(2) ?
    N1 Co1 O2 . . 89.4(2) ?
    N4 Co1 O2 . . 94.3(2) ?
    N2 Co1 O2 . . 91.7(2) ?
    N3 Co1 O2 . . 165.6(2) ?
    C1 N1 C5 . . 118.0(7) ?
    C1 N1 Co1 . . 127.4(5) ?
    C5 N1 Co1 . . 114.6(5) ?
    C10 N2 C6 . . 118.9(7) ?
    C10 N2 Co1 . . 126.0(6) ?
    C6 N2 Co1 . . 115.1(5) ?
    C11 N3 C15 . . 118.4(8) ?
    C11 N3 Co1 . . 125.9(6) ?
    C15 N3 Co1 . . 115.7(6) ?
    C20 N4 C16 . . 119.2(7) ?
    C20 N4 Co1 . . 125.2(6) ?
    C16 N4 Co1 . . 115.4(5) ?
    C21 O1 Co1 . . 114.2(5) ?
    C21 O2 Co1 2_767 . 113.0(5) ?
    W2 O4 W3 . . 117.6(2) ?
    W3 O5 W2 . 2_676 117.3(3) ?
    W3 O7 W1 . . 117.5(3) ?
    W3 O8 W3 2_676 . 180.0 ?
    W3 O8 W1 2_676 . 89.833(16) ?
    W3 O8 W1 . . 90.167(16) ?
    W3 O8 W1 2_676 2_676 90.167(16) ?
    W3 O8 W1 . 2_676 89.833(16) ?
    W1 O8 W1 . 2_676 180.0 ?
    W3 O8 W2 2_676 2_676 90.173(13) ?
    W3 O8 W2 . 2_676 89.827(13) ?
    W1 O8 W2 . 2_676 90.203(14) ?
    W1 O8 W2 2_676 2_676 89.797(14) ?
    W3 O8 W2 2_676 . 89.827(13) ?
    W3 O8 W2 . . 90.173(13) ?
    W1 O8 W2 . . 89.797(14) ?
    W1 O8 W2 2_676 . 90.203(14) ?
    W2 O8 W2 2_676 . 180.0 ?
    W2 O9 W1 . . 118.1(3) ?
    W1 O10 W3 . 2_676 117.8(3) ?
    W1 O12 W2 . 2_676 118.0(3) ?
    O11 W1 O10 . . 103.9(3) ?
    O11 W1 O9 . . 104.0(3) ?
    O10 W1 O9 . . 86.9(2) ?
    O11 W1 O12 . . 104.1(3) ?
    O10 W1 O12 . . 86.8(2) ?
    O9 W1 O12 . . 151.9(2) ?
    O11 W1 O7 . . 104.1(3) ?
    O10 W1 O7 . . 152.1(2) ?
    O9 W1 O7 . . 86.5(2) ?
    O12 W1 O7 . . 86.3(2) ?
    O11 W1 O8 . . 180.0(3) ?
    O10 W1 O8 . . 76.11(17) ?
    O9 W1 O8 . . 76.06(17) ?
    O12 W1 O8 . . 75.87(17) ?
    O7 W1 O8 . . 75.96(18) ?
    O3 W2 O9 . . 105.6(3) ?
    O3 W2 O4 . . 103.1(3) ?
    O9 W2 O4 . . 87.0(2) ?
    O3 W2 O12 . 2_676 102.5(3) ?
    O9 W2 O12 . 2_676 152.0(2) ?
    O4 W2 O12 . 2_676 86.6(2) ?
    O3 W2 O5 . 2_676 104.7(3) ?
    O9 W2 O5 . 2_676 86.7(2) ?
    O4 W2 O5 . 2_676 152.2(2) ?
    O12 W2 O5 2_676 2_676 86.3(2) ?
    O3 W2 O8 . . 178.2(2) ?
    O9 W2 O8 . . 76.08(16) ?
    O4 W2 O8 . . 76.11(15) ?
    O12 W2 O8 2_676 . 75.88(15) ?
    O5 W2 O8 2_676 . 76.08(16) ?
    O6 W3 O5 . . 104.3(3) ?
    O6 W3 O7 . . 103.2(3) ?
    O5 W3 O7 . . 87.2(2) ?
    O6 W3 O10 . 2_676 104.2(3) ?
    O5 W3 O10 . 2_676 87.1(2) ?
    O7 W3 O10 . 2_676 152.6(2) ?
    O6 W3 O4 . . 102.7(3) ?
    O5 W3 O4 . . 153.0(2) ?
    O7 W3 O4 . . 86.6(2) ?
    O10 W3 O4 2_676 . 86.3(2) ?
    O6 W3 O8 . . 178.8(2) ?
    O5 W3 O8 . . 76.81(16) ?
    O7 W3 O8 . . 76.38(16) ?
    O10 W3 O8 2_676 . 76.26(16) ?
    O4 W3 O8 . . 76.16(15) ?
