# Supplementary material for: (μ-Oxalato-κ4 O 1,O 2:O 1′,O 2′)bis­[bis­(2,2′-bipyridine-κ2 N,N′)cobalt(II)] μ6-oxido-dodeca-μ2-oxido-hexa­oxido-hexa­tungstate(VI)
Source: Acta Crystallogr Sect E Struct Rep Online. 2010 Jun 18;66(Pt 7):m822–3. doi: 10.1107/S1600536810023007 (PMC3006761; doi:10.1107/S1600536810023007)
Supplement: Supplementary file 2 [file e-66-0m822-Isup2.hkl]

# 
# h,k,l, Fc-squared, Fo-squared, sigma(Fo-squared) and status flag 
# 
data_I
_shelx_title ' z in P-1' 
_shelx_refln_list_code          4 
_shelx_F_calc_maximum      364.78 
_exptl_crystal_F_000      1022.00 
_reflns_d_resolution_high  0.8409 
 
loop_ 
 _symmetry_equiv_pos_as_xyz 
 'x, y, z' 
 '-x, -y, -z' 
 
_cell_length_a     9.4876 
_cell_length_b     9.8548 
_cell_length_c    14.1735 
_cell_angle_alpha  90.769 
_cell_angle_beta   91.576 
_cell_angle_gamma  91.113 
 
_shelx_F_squared_multiplier     1.000 
 
loop_ 
 _refln_index_h 
 _refln_index_k 
 _refln_index_l 
 _refln_F_squared_calc 
 _refln_F_squared_meas 
 _refln_F_squared_sigma 
 _refln_observed_status 
   2   0   0     8734.20     8006.17    128.79 o 
   3   0   0      513.55      432.61     34.65 o 
   4   0   0     1629.01     1880.52     75.31 o 
   5   0   0     7946.42     7636.66    172.17 o 
   6   0   0     5258.33     5197.09    176.69 o 
   7   0   0       28.33       47.88     44.05 o 
   8   0   0     5842.97     5954.41    192.76 o 
   9   0   0    25126.02    24771.02    562.69 o 
 -10   1   0     6546.91     6559.50    413.59 o 
  -9   1   0    12238.92    11845.63    369.42 o 
  -8   1   0    10886.13    11544.18    294.70 o 
  -7   1   0     3411.17     3426.42    137.73 o 
  -6   1   0     7836.25     7841.61    191.14 o 
  -5   1   0    12725.52    13042.20    241.24 o 
  -4   1   0    34611.99    36051.84    482.17 o 
  -3   1   0    33714.19    34463.38    443.34 o 
  -2   1   0    13767.71    13206.81    189.22 o 
  -1   1   0    22142.27    24697.45    458.46 o 
   1   1   0    72037.98    72927.72   1824.44 o 
   2   1   0    13347.83    14544.05    203.23 o 
   3   1   0    16493.93    16952.53    392.55 o 
   4   1   0     5772.92     6212.39    167.46 o 
   5   1   0    32098.68    33294.29    569.67 o 
   6   1   0    30196.76    32162.56    586.61 o 
   7   1   0     7704.70     8089.31    212.37 o 
   8   1   0      541.79      426.01     73.96 o 
  10   1   0     2312.45     2309.82    315.44 o 
  11   1   0      188.58      364.24    244.54 o 
 -11   2   0      145.93     -141.58    144.15 o 
 -10   2   0      580.92      857.24    199.51 o 
  -9   2   0     2352.37     2350.29    197.64 o 
  -8   2   0     1610.89     1945.93    152.91 o 
  -7   2   0        3.04      -21.94     48.22 o 
  -6   2   0     3650.40     4113.90    138.33 o 
  -5   2   0     7161.14     7396.58    171.52 o 
  -4   2   0   111833.93   115862.96   1353.23 o 
  -3   2   0    66544.33    65843.82    790.79 o 
  -2   2   0     5448.09     5224.11    148.71 o 
  -1   2   0     6068.28     5479.87    141.69 o 
   0   2   0        1.22       26.10     29.51 o 
   1   2   0     1487.53     1405.65    119.82 o 
   2   2   0      779.75      844.44     76.83 o 
   3   2   0     4557.68     4296.34    124.17 o 
   4   2   0      435.38      643.64     50.37 o 
   5   2   0    34419.68    35610.58    499.78 o 
   6   2   0    30561.45    33673.77    500.56 o 
   7   2   0      871.43      883.65     80.44 o 
   8   2   0     4094.95     4102.53    285.95 o 
  10   2   0      230.91      353.95    220.09 o 
  11   2   0      733.06      711.80    296.05 o 
 -10   3   0     2934.00     2801.58    569.78 o 
  -9   3   0       83.68      129.99     90.79 o 
  -8   3   0     2688.26     2644.34    274.28 o 
  -7   3   0     2452.22     2544.00    168.86 o 
  -6   3   0     4285.94     3745.04    181.29 o 
  -5   3   0     2727.96     3002.85    110.03 o 
  -4   3   0    33636.41    34219.37    471.45 o 
  -3   3   0    28856.15    27887.33    537.16 o 
  -2   3   0     3473.73     3669.11    154.55 o 
  -1   3   0    37945.16    35982.85    495.64 o 
   0   3   0    11837.38    12302.44    226.96 o 
   1   3   0     1020.84      823.57     67.86 o 
   2   3   0    19168.85    20541.09    630.19 o 
   3   3   0     6015.18     6280.66    155.99 o 
   4   3   0      212.50      213.83     37.77 o 
   5   3   0       44.89       99.41     50.84 o 
   6   3   0     3813.93     4097.81    249.91 o 
   7   3   0     1622.83     2000.73    195.70 o 
   9   3   0     3394.45     3130.64    360.58 o 
  10   3   0      694.77      727.25    276.74 o 
 -10   4   0     4026.61     4193.27    356.74 o 
  -9   4   0     1274.94     1559.99    180.87 o 
  -8   4   0     8093.41     7864.34    314.45 o 
  -7   4   0     9896.64     9914.02    336.04 o 
  -6   4   0      754.58      679.34    108.77 o 
  -5   4   0     1207.47     1127.61    114.66 o 
  -4   4   0     3229.54     3353.08    101.12 o 
  -3   4   0      397.18      597.94     55.38 o 
  -2   4   0      377.28      371.43     34.66 o 
  -1   4   0    14960.51    13882.62    234.26 o 
   0   4   0    15798.54    17192.44    275.37 o 
   1   4   0    13709.16    13221.26    315.96 o 
   2   4   0    31045.14    32631.11    449.72 o 
   3   4   0      580.75      653.37     91.20 o 
   4   4   0     5131.51     5134.73    202.10 o 
   5   4   0    30833.06    31323.01    612.62 o 
   6   4   0     6854.14     6809.39    258.76 o 
   7   4   0      133.43      110.92     96.15 o 
   8   4   0     2577.49     2642.24    319.34 o 
   9   4   0     2952.51     3239.80    378.58 o 
  10   4   0      487.35      595.94    276.73 o 
 -10   5   0        3.40       82.98    163.45 o 
  -9   5   0      264.75      222.67    162.17 o 
  -8   5   0     1101.40     1170.14    216.26 o 
  -7   5   0     9087.32     9194.20    482.21 o 
  -6   5   0       24.39       84.03     74.82 o 
  -5   5   0    29543.60    28687.20    917.58 o 
  -4   5   0    31831.26    31010.73    951.20 o 
  -3   5   0     2157.48     2188.75    145.04 o 
  -2   5   0      258.16      327.44     41.85 o 
  -1   5   0     3622.33     3780.65    121.24 o 
   0   5   0     3832.11     4446.51    133.38 o 
   1   5   0     3331.79     3403.04    148.28 o 
   2   5   0     3803.17     4029.47    127.60 o 
   3   5   0     4964.85     5406.75    266.75 o 
   4   5   0    46461.80    47612.10    855.17 o 
   5   5   0    23652.51    23624.19    535.31 o 
   6   5   0     5003.76     4950.22    240.16 o 
   7   5   0      842.29     1040.09    238.14 o 
   8   5   0     1472.35     1340.14    281.93 o 
   9   5   0      533.07      657.73    270.30 o 
  10   5   0     2188.21     2406.26    390.10 o 
  -9   6   0     1520.58     1891.01    206.58 o 
  -8   6   0     4093.06     4244.01    407.63 o 
  -7   6   0     2593.77     2729.19    205.43 o 
  -6   6   0       14.82       47.25     98.46 o 
  -5   6   0    10585.07    10276.38    346.48 o 
  -4   6   0    26035.00    27110.31    605.06 o 
  -3   6   0     1783.33     1994.84    152.80 o 
  -2   6   0     9385.73     9902.57    361.27 o 
  -1   6   0       73.85      143.55     52.26 o 
   0   6   0     5343.41     5715.85    168.78 o 
   1   6   0    33148.21    33332.27    506.32 o 
   2   6   0    30573.18    29608.86    459.95 o 
   3   6   0     2804.64     3082.34    193.01 o 
   4   6   0     6486.19     6499.50    274.33 o 
   5   6   0    10907.78    11230.44    363.04 o 
   6   6   0       18.85       13.08    110.02 o 
   7   6   0     1731.82     1465.10    269.07 o 
   8   6   0      515.97      178.91    223.96 o 
   9   6   0      591.72      884.27    305.05 o 
  -9   7   0     3694.55     4318.35    300.69 o 
  -8   7   0     9308.35    10857.39    715.39 o 
  -7   7   0     4746.98     4748.64    269.55 o 
  -6   7   0      546.60      627.45    132.55 o 
  -5   7   0      461.66      393.04    178.91 o 
  -4   7   0     5064.64     5032.31    246.18 o 
  -3   7   0     6394.94     6580.35    367.97 o 
  -2   7   0      856.81      910.32    117.37 o 
  -1   7   0      357.29      502.95     99.59 o 
   0   7   0    21385.48    22020.27    540.09 o 
   1   7   0    40863.50    40130.07   1499.63 o 
   2   7   0    20290.98    20654.36    509.71 o 
   3   7   0     1911.61     2252.37    186.90 o 
   4   7   0     2314.28     2002.21    231.13 o 
   5   7   0       28.70       28.55    111.23 o 
   6   7   0     1741.38     2283.91    296.11 o 
   7   7   0      284.94      149.30    222.67 o 
   8   7   0      503.26      433.76    263.86 o 
  -8   8   0     7390.83     8342.91    389.41 o 
  -7   8   0     2675.16     2688.98    230.49 o 
  -6   8   0      543.83      821.74    149.30 o 
  -5   8   0     1576.99     1647.97    180.33 o 
  -4   8   0       26.02       56.94     82.25 o 
  -3   8   0    12660.35    11805.61    481.28 o 
  -2   8   0    12686.97    13063.48    402.83 o 
  -1   8   0     3069.71     3242.56    203.21 o 
   0   8   0     5750.30     6012.62    255.34 o 
   1   8   0     6653.33     7375.27    333.81 o 
   2   8   0     2561.39     2732.36    213.91 o 
   3   8   0     1873.25     1701.23    190.95 o 
   4   8   0     1576.73     1591.63    188.81 o 
   5   8   0      238.80      258.10    137.37 o 
   6   8   0     5013.22     5245.28    430.24 o 
   7   8   0     6682.68     7220.34    515.37 o 
   8   8   0     1617.23     1217.83    324.41 o 
  -7   9   0     2555.18     2747.61    293.56 o 
  -6   9   0      148.97      132.58    115.63 o 
  -5   9   0      614.67      695.99    146.99 o 
  -4   9   0     1501.89     1417.06    173.03 o 
  -3   9   0    11685.67    11800.44    411.19 o 
  -2   9   0    12573.38    13440.49    431.60 o 
  -1   9   0     3452.00     3667.93    341.29 o 
   0   9   0     2238.54     2370.43    330.91 o 
   1   9   0     1301.25     1224.26    271.63 o 
   2   9   0      733.08      764.25    161.56 o 
   3   9   0      277.51      166.03    157.02 o 
   4   9   0      119.76      -33.02    132.41 o 
   5   9   0     1198.75     1531.87    308.95 o 
   6   9   0     4036.98     4566.76    452.04 o 
   7   9   0     4142.54     4341.33    464.91 o 
  -6  10   0     2832.52     2745.34    441.64 o 
  -5  10   0       31.38       88.34    120.02 o 
  -4  10   0      258.84      160.67    122.77 o 
  -3  10   0     3522.17     2806.12    399.86 o 
  -2  10   0     1794.54     1445.78    297.39 o 
  -1  10   0      274.15      198.21    203.36 o 
   0  10   0     3654.77     3625.29    422.41 o 
   1  10   0     5585.00     6052.32    486.97 o 
   2  10   0       69.45      391.26    222.66 o 
   3  10   0     4940.84     4991.35    472.73 o 
   4  10   0      515.17      398.86    175.16 o 
   5  10   0       44.36       23.17    218.80 o 
  -4  11   0     1545.94     1410.85    203.79 o 
  -3  11   0     2026.68     1732.89    341.17 o 
  -2  11   0       24.29      456.90    258.69 o 
  -1  11   0      350.35      205.94    243.26 o 
   0  11   0     2164.19     2509.29    386.24 o 
   1  11   0      489.10     1042.57    292.18 o 
   2  11   0      291.90      679.58    285.73 o 
   3  11   0     2327.74     2231.22    383.67 o 
  -3 -11   1     1136.07     1549.85    334.69 o 
  -2 -11   1       85.39      239.39    235.53 o 
  -1 -11   1     4413.81     3650.02    439.19 o 
   0 -11   1     5684.42     5543.16    523.01 o 
   1 -11   1     1034.20      934.54    284.48 o 
   2 -11   1     1409.32     1136.70    320.54 o 
   3 -11   1     2744.92     2339.53    378.55 o 
   4 -11   1      875.45      831.33    168.18 o 
  -5 -10   1      608.49      929.32    283.17 o 
  -4 -10   1      195.52      138.36    151.78 o 
  -3 -10   1       20.55      -12.87    207.21 o 
  -2 -10   1     1579.89     1604.07    321.84 o 
  -1 -10   1     6569.46     6549.42    514.11 o 
   0 -10   1    12724.85    13187.83    728.79 o 
   1 -10   1     2134.85     2125.67    339.90 o 
   2 -10   1     1987.35     1302.91    293.54 o 
   3 -10   1      156.02      249.09    115.88 o 
   4 -10   1     1065.07      949.83    165.46 o 
   5 -10   1      159.35      205.93    120.13 o 
   6 -10   1      170.76      189.14    127.54 o 
  -7  -9   1     1690.23     1913.02    352.74 o 
  -6  -9   1     2291.54     2746.24    363.07 o 
  -5  -9   1     1068.93      945.01    181.21 o 
  -4  -9   1     6097.51     6149.10    610.06 o 
  -3  -9   1      828.11     1309.50    334.03 o 
  -2  -9   1     2378.22     2165.65    211.68 o 
  -1  -9   1     5034.60     3929.18    391.63 o 
   0  -9   1     1370.07     1454.72    274.21 o 
   1  -9   1      385.69      462.08    223.96 o 
   2  -9   1     6095.04     5970.57    945.76 o 
   3  -9   1     7127.79     7483.41    532.88 o 
   4  -9   1      358.34      406.30    170.54 o 
   5  -9   1     6022.58     6347.21    515.98 o 
   6  -9   1      320.69      548.38    138.79 o 
   7  -9   1       35.98       31.07    125.49 o 
  -8  -8   1      422.74      294.75    267.72 o 
  -7  -8   1     1286.77     1313.04    302.51 o 
  -6  -8   1      311.80      442.76    226.53 o 
  -5  -8   1     1402.21     1658.84    196.62 o 
  -4  -8   1    11745.52    12262.29    461.14 o 
  -3  -8   1     6366.15     6636.82    303.30 o 
  -2  -8   1     2309.06     2127.87    245.29 o 
  -1  -8   1     1947.85     2150.25    193.46 o 
   0  -8   1     2040.39     1712.49    276.83 o 
   1  -8   1       95.50      152.60     89.73 o 
   2  -8   1     1731.67     1837.60    242.05 o 
   3  -8   1     1513.62     1660.93    181.53 o 
   4  -8   1       25.97       25.18     84.27 o 
   5  -8   1     4900.94     5580.97    281.90 o 
   6  -8   1     2604.34     2835.92    317.40 o 
   7  -8   1     4081.96     4262.88    272.18 o 
   8  -8   1     7131.53     7486.66    366.83 o 
  -8  -7   1      520.37      719.51    278.02 o 
  -7  -7   1      450.39      446.63    226.53 o 
  -6  -7   1      186.22      193.32    134.49 o 
  -5  -7   1     1134.69      979.88    304.45 o 
  -4  -7   1      883.16      904.99    290.28 o 
  -3  -7   1       38.97      -39.12     96.42 o 
  -2  -7   1    10796.51    10756.64    348.29 o 
  -1  -7   1    37747.03    38348.89    747.13 o 
   0  -7   1     7423.95     7241.35    204.12 o 
   1  -7   1     2296.47     2777.21    173.07 o 
   2  -7   1     1239.03     1333.92    135.56 o 
   3  -7   1      966.06      999.00    125.82 o 
   4  -7   1     1388.20     1405.57    144.91 o 
   5  -7   1      529.69      689.64    186.64 o 
   6  -7   1       95.83      153.86    120.98 o 
   7  -7   1     1842.95     1844.39    184.69 o 
   8  -7   1    10090.07    10027.24    400.46 o 
   9  -7   1     2862.11     3363.78    368.90 o 
  -9  -6   1     1173.67     1656.71    337.26 o 
  -8  -6   1     2892.50     3101.97    360.54 o 
  -7  -6   1     4553.99     4550.84    396.73 o 
  -6  -6   1      598.08      481.06    261.30 o 
  -5  -6   1     5075.94     5530.90    264.13 o 
  -4  -6   1     7469.55     7244.81    287.45 o 
  -3  -6   1    10537.88    10659.75    611.63 o 
  -2  -6   1    11222.45    11803.16    340.97 o 
  -1  -6   1    13894.24    13861.13    389.70 o 
   0  -6   1     8649.58     8581.62    202.79 o 
   1  -6   1     7230.45     7056.17    179.51 o 
   2  -6   1     5965.18     5496.54    218.87 o 
   3  -6   1     7525.40     7019.74    408.75 o 
   4  -6   1    24620.11    22834.42    816.76 o 
   5  -6   1     9339.55     9234.72    324.55 o 
   6  -6   1     3101.83     2992.20    199.12 o 
   7  -6   1       56.97       -3.96     86.91 o 
   8  -6   1     1625.36     1835.81    260.05 o 
   9  -6   1     3244.67     3597.83    357.98 o 
 -10  -5   1       91.01      177.61    270.28 o 
  -9  -5   1       13.00     -181.47    205.92 o 
  -8  -5   1       16.66       77.22    190.48 o 
  -7  -5   1      529.47      610.11    164.76 o 
  -6  -5   1     3826.44     3942.77    306.56 o 
  -5  -5   1    43226.89    41339.22   1132.21 o 
  -4  -5   1    31483.08    30478.65    914.63 o 
  -3  -5   1       53.61      213.65    124.84 o 
  -2  -5   1      160.96      159.27     41.32 o 
  -1  -5   1     1973.66     1947.09     90.90 o 
   0  -5   1     2399.45     2172.10     96.42 o 
   1  -5   1     7507.56     7397.73    287.68 o 
   2  -5   1       25.11      103.14     52.77 o 
   3  -5   1     7693.94     7241.44    515.29 o 
   4  -5   1    57559.52    57086.38   1001.63 o 
   5  -5   1    23977.09    23679.10    541.94 o 
   6  -5   1      118.21       77.16     68.29 o 
   7  -5   1      391.84      242.09     94.60 o 
   8  -5   1       62.06       70.50     78.01 o 
   9  -5   1     1934.89     2209.38    199.27 o 
  10  -5   1     4537.04     4351.34    271.36 o 
 -10  -4   1      132.81     -186.62    226.52 o 
  -7  -4   1     5601.77     5786.65    350.47 o 
  -6  -4   1    11300.78    11863.89    718.71 o 
  -5  -4   1    21472.96    21429.59    736.30 o 
  -4  -4   1    39214.06    38103.78    692.20 o 
  -3  -4   1      464.23      582.03     80.03 o 
  -2  -4   1    23571.21    23651.72    341.00 o 
  -1  -4   1     3804.38     4123.40    132.92 o 
   0  -4   1    27572.64    26079.55    369.38 o 
   1  -4   1    16336.21    16094.30    254.65 o 
   2  -4   1    19952.99    19992.76    468.00 o 
   3  -4   1     2086.40     1808.16    117.59 o 
   4  -4   1     9984.52    10294.47    293.49 o 
   5  -4   1    16637.36    16182.97    402.96 o 
   6  -4   1      486.13      510.92     90.90 o 
   7  -4   1     6548.18     6372.95    525.82 o 
   8  -4   1       63.51       45.76     70.83 o 
   9  -4   1     4778.65     4846.20    258.63 o 
  10  -4   1     5642.60     5578.66    322.69 o 
  -8  -3   1    24238.18    25377.08    713.13 o 
  -7  -3   1     3316.26     3393.01    186.87 o 
  -6  -3   1      132.79      207.37     72.79 o 
  -5  -3   1       13.18       -0.79     32.00 o 
  -4  -3   1     1323.60     1221.60     70.48 o 
  -3  -3   1     8352.56     9287.12    238.43 o 
  -2  -3   1       50.47       65.61     48.26 o 
  -1  -3   1     2012.52     1685.39     73.54 o 
   0  -3   1   108644.41   107592.42   2295.57 o 
   1  -3   1   133010.39   135764.23   1939.08 o 
   2  -3   1    18583.40    17763.14    356.22 o 
   3  -3   1     2745.99     3172.94    144.94 o 
   4  -3   1    10447.04    10094.83    186.27 o 
   5  -3   1       50.41       95.19     62.48 o 
   6  -3   1     8090.74     7196.68    259.20 o 
   7  -3   1      807.36     1105.75    163.48 o 
   8  -3   1      426.50      395.79     95.99 o 
   9  -3   1     3509.86     3297.13    378.62 o 
  10  -3   1     5906.42     5810.12    426.42 o 
 -11  -2   1     1225.58     1399.26    330.83 o 
  -9  -2   1     6494.29     6985.18    416.20 o 
  -8  -2   1    15895.80    17507.99    454.61 o 
  -7  -2   1      380.84      508.66     92.83 o 
  -6  -2   1    16343.07    16570.19    300.79 o 
  -5  -2   1     5230.48     5987.17    148.87 o 
  -4  -2   1     1460.75     1509.05    119.31 o 
  -3  -2   1    26887.20    29823.70    532.80 o 
  -2  -2   1    29164.32    29822.83   1020.60 o 
  -1  -2   1       22.10       55.41     37.97 o 
   0  -2   1     1131.91     1047.79     39.73 o 
   1  -2   1    22482.15    23435.38    395.48 o 
   2  -2   1       23.86       62.27     76.58 o 
   3  -2   1    23614.68    23438.36    325.07 o 
   4  -2   1    24387.85    23425.90    467.84 o 
   5  -2   1       64.94       61.19     32.51 o 
   6  -2   1    17380.69    17242.77    311.74 o 
   7  -2   1     7893.44     7385.54    257.83 o 
   8  -2   1      344.20      202.08    110.69 o 
   9  -2   1     3034.86     2893.11    282.66 o 
  10  -2   1       37.38       12.87    119.69 o 
  11  -2   1       30.51       54.06    149.30 o 
  -9  -1   1      918.18      966.76    137.73 o 
  -8  -1   1       18.16        5.35     68.30 o 
  -7  -1   1      549.04      723.57     75.89 o 
  -6  -1   1     3778.58     3907.40    161.27 o 
  -5  -1   1     8272.38     8920.74    225.58 o 
  -4  -1   1     9010.88     9928.07    185.37 o 
  -3  -1   1    39288.67    42311.54    527.15 o 
  -2  -1   1    36277.65    36513.24    578.17 o 
  -1  -1   1     7644.93     8139.26    336.60 o 
   1  -1   1    51814.18    54505.59    791.28 o 
   2  -1   1      111.33       74.65     34.75 o 
   3  -1   1      246.51      324.51     31.91 o 
   4  -1   1    17201.50    16420.48    261.17 o 
   5  -1   1      137.47      116.50     35.36 o 
   6  -1   1     8072.20     7663.04    188.43 o 
   7  -1   1     2577.06     2649.55    153.50 o 
   8  -1   1     2920.77     2819.86    169.42 o 
   9  -1   1    10979.85    11451.90    528.75 o 
  10  -1   1     6967.62     6391.15    413.62 o 
  11  -1   1        2.26       23.17    148.01 o 
 -10   0   1     5592.34     5683.74    385.19 o 
  -9   0   1     7257.34     7530.71    234.08 o 
  -8   0   1      573.10      587.65     78.77 o 
  -7   0   1      410.17      387.54     93.42 o 
  -6   0   1     9661.97     9866.62    324.34 o 
  -5   0   1      500.62      531.56     52.20 o 
  -4   0   1     1312.16     1115.64     61.03 o 
  -3   0   1     7769.20     8522.38    153.30 o 
  -2   0   1     6252.72     5723.78    112.30 o 
  -1   0   1    84166.48    86119.90   1189.05 o 
   1   0   1    26357.32    29559.17    610.55 o 
   2   0   1     1030.40     1313.75     59.20 o 
   3   0   1    35842.69    38845.82    825.59 o 
   4   0   1      206.74      167.58     32.26 o 
   5   0   1    18424.30    19300.68    367.18 o 
   6   0   1     1034.74     1109.28    119.08 o 
   7   0   1      668.30      849.98     94.85 o 
   8   0   1    12471.32    12609.42    350.42 o 
   9   0   1     9093.54     9098.95    328.42 o 
  10   0   1     5307.04     4598.80    346.52 o 
 -10   1   1     2302.47     2411.54    261.37 o 
  -9   1   1    13170.79    13861.74    329.47 o 
  -8   1   1     1836.24     1671.04    152.61 o 
  -7   1   1     6319.38     6441.97    294.68 o 
  -6   1   1     3538.52     3257.13    140.09 o 
  -5   1   1      845.16      885.38     64.36 o 
  -4   1   1    37836.27    37521.61    502.37 o 
  -3   1   1    44022.10    44545.08    557.70 o 
  -2   1   1    13416.97    14725.02    254.45 o 
  -1   1   1    33507.84    32250.68    391.57 o 
   1   1   1     5621.40     6720.89    134.99 o 
   2   1   1      896.31     1048.17     49.20 o 
   3   1   1     7175.51     8153.43    176.70 o 
   4   1   1     1047.95     1203.85    108.15 o 
   5   1   1    35445.64    35998.81    861.33 o 
   6   1   1    56672.38    56121.79   1282.56 o 
   7   1   1     7378.91     7233.68    335.19 o 
   8   1   1      464.30      460.28    103.70 o 
   9   1   1     4599.85     5005.60    382.57 o 
  10   1   1      867.17      791.64    247.14 o 
 -11   2   1      300.12      710.47    214.94 o 
 -10   2   1      175.08      265.13    146.73 o 
  -9   2   1      889.84      948.51    131.22 o 
  -8   2   1     3528.85     3572.32    330.36 o 
  -7   2   1      389.35      374.82     64.96 o 
  -6   2   1     1573.15     1620.27     94.31 o 
  -5   2   1    35204.42    35424.37    504.53 o 
  -4   2   1   128952.45   130097.95   1514.31 o 
  -3   2   1    90326.55    93276.78   1093.60 o 
  -2   2   1     8882.11     9031.42    152.32 o 
  -1   2   1     4338.85     5319.53    173.53 o 
   0   2   1      321.63      366.03     35.08 o 
   1   2   1    32218.75    34014.00    428.24 o 
   2   2   1    10759.43    10642.81    176.42 o 
   3   2   1      848.17      748.59     69.97 o 
   4   2   1    34364.95    36524.93    492.17 o 
   5   2   1    45989.52    48597.56    645.90 o 
   6   2   1    51499.85    54002.31    728.85 o 
   7   2   1     6143.13     6436.56    189.72 o 
   8   2   1     1995.30     1901.69    269.09 o 
   9   2   1     1806.70     2182.22    308.99 o 
  10   2   1     3114.77     3216.65    376.01 o 
  11   2   1     2206.98     3217.37    418.43 o 
 -10   3   1      892.59      816.61    142.44 o 
  -9   3   1        0.30       34.75     92.67 o 
  -8   3   1    10199.68    10106.57    486.18 o 
  -7   3   1    24441.23    24307.69    557.90 o 
  -6   3   1     5719.24     5781.24    169.69 o 
  -5   3   1    12542.19    11684.84    313.79 o 
  -4   3   1    65372.28    68913.81   1059.84 o 
  -3   3   1    31352.95    32294.49    701.46 o 
  -2   3   1      100.68       85.05     50.08 o 
  -1   3   1     3038.14     3349.32     93.41 o 
   0   3   1     1514.62     1353.90     66.25 o 
   1   3   1    49785.03    50375.82    788.87 o 
   2   3   1    86022.59    82075.58   1267.35 o 
   3   3   1    26643.05    28300.44    399.83 o 
   4   3   1      390.75      358.81     48.17 o 
   5   3   1    10037.05    10095.03    213.45 o 
   6   3   1     3834.26     3711.54    138.81 o 
   7   3   1      600.75      441.51    176.34 o 
   8   3   1     1948.95     2573.73    309.00 o 
   9   3   1     1064.14      715.72    265.18 o 
  10   3   1     1255.60     1153.41    302.51 o 
 -10   4   1      930.17      998.05    162.93 o 
  -9   4   1      736.97      893.48    146.33 o 
  -8   4   1    10264.97    10828.10    533.86 o 
  -7   4   1    26144.49    26644.67    885.09 o 
  -6   4   1    16542.03    16182.62    621.41 o 
  -5   4   1     2268.08     2736.53    243.39 o 
  -4   4   1       10.73       33.44     40.64 o 
  -3   4   1     6450.84     6465.54    215.83 o 
  -2   4   1     5029.35     4736.16    145.63 o 
  -1   4   1     2290.95     2212.22     86.05 o 
   0   4   1     3731.11     4466.15    126.74 o 
   1   4   1    25167.44    24895.54    373.34 o 
   2   4   1    92391.10    90497.80   1306.90 o 
   3   4   1    32445.01    33135.81    591.26 o 
   4   4   1     4767.17     4674.03    138.38 o 
   5   4   1    15556.04    16184.02    296.26 o 
   6   4   1      689.18      621.20    110.67 o 
   7   4   1      818.51     1155.94    242.00 o 
   8   4   1     1004.52     1013.08    256.17 o 
   9   4   1      364.46      361.68    238.11 o 
  10   4   1      805.58      937.07    311.50 o 
 -10   5   1     1024.80     1024.09    175.49 o 
  -9   5   1        9.41      -39.23     89.56 o 
  -8   5   1     7901.31     7561.60    546.48 o 
  -7   5   1     6245.35     6254.27    283.70 o 
  -6   5   1      557.82      675.07    127.43 o 
  -5   5   1     3549.32     3655.33    197.07 o 
  -4   5   1    15806.06    15583.70    409.19 o 
  -3   5   1       48.87       99.04     43.06 o 
  -2   5   1    32268.62    30987.48    584.01 o 
  -1   5   1    12384.64    12885.92    245.77 o 
   0   5   1       13.54        2.31     54.54 o 
   1   5   1     6853.83     6774.65    271.11 o 
   2   5   1     3913.14     3909.88    187.49 o 
   3   5   1        8.10       13.29     37.69 o 
   4   5   1     6713.42     7211.20    556.30 o 
   5   5   1    17533.75    18504.23    456.08 o 
   6   5   1      154.40      133.85    164.74 o 
   7   5   1     8635.95     8442.76    487.31 o 
   8   5   1     3111.76     3492.34    386.32 o 
   9   5   1       77.44       90.09    229.09 o 
  10   5   1      143.42      148.01    272.86 o 
  -9   6   1       25.84       21.12    158.30 o 
  -8   6   1     1370.34     1633.17    182.51 o 
  -7   6   1     1148.14     1414.16    165.60 o 
  -6   6   1      116.15      136.36     90.28 o 
  -5   6   1     2762.45     2986.11    198.37 o 
  -4   6   1     2147.67     2161.13    167.39 o 
  -3   6   1      287.40      422.27    146.73 o 
  -2   6   1    15829.75    15122.82    283.12 o 
  -1   6   1    19249.31    19427.70    342.34 o 
   0   6   1     4350.73     4411.85    176.41 o 
   1   6   1    34523.80    36392.03    548.46 o 
   2   6   1     5314.65     5368.20    514.67 o 
   3   6   1      589.87      660.11    284.47 o 
   4   6   1     2030.76     1855.62    252.37 o 
   5   6   1      168.32        9.99    124.20 o 
   6   6   1        8.04       21.88    171.17 o 
   7   6   1     1393.20     1825.46    305.10 o 
   8   6   1     2377.53     3015.43    393.99 o 
   9   6   1      992.99      850.86    312.80 o 
  -9   7   1     1592.12     1663.72    220.14 o 
  -8   7   1     8111.80     8827.28    654.04 o 
  -7   7   1     3263.30     3389.14    240.79 o 
  -6   7   1     3342.21     3496.34    494.53 o 
  -5   7   1     1324.33     1193.73    154.25 o 
  -4   7   1      295.85      143.90     89.57 o 
  -3   7   1        8.42       12.82    108.75 o 
  -2   7   1      775.58      865.52    144.17 o 
  -1   7   1      395.51      341.77     71.42 o 
   0   7   1     8507.16     8813.38    234.48 o 
   1   7   1    38810.20    40206.75    614.36 o 
   2   7   1    17562.42    17386.79    461.04 o 
   3   7   1     1531.64     1673.45    172.37 o 
   4   7   1     2427.33     2346.94    347.03 o 
   5   7   1      162.02      217.51    186.62 o 
   6   7   1      922.80      722.14    232.99 o 
   7   7   1     1676.58     1723.82    325.71 o 
   8   7   1     1267.88     1732.69    347.57 o 
  -8   8   1     4152.49     4185.93    297.68 o 
  -7   8   1     2376.11     2288.21    219.63 o 
  -6   8   1      486.20      448.48    127.98 o 
  -5   8   1     4512.44     4755.14    266.82 o 
  -4   8   1     1489.19     1717.73    177.96 o 
  -3   8   1    16723.25    17906.20    800.63 o 
  -2   8   1    10346.30    10597.23    502.37 o 
  -1   8   1     6721.71     6540.54    278.09 o 
   0   8   1     1775.71     1872.68    133.31 o 
   1   8   1     6400.17     7087.32    458.15 o 
   2   8   1     1273.99     1424.94    291.59 o 
   3   8   1      116.24       55.59    114.14 o 
   4   8   1     4746.14     4730.73    519.78 o 
   5   8   1      676.61      947.37    256.15 o 
   6   8   1    10725.27    11008.79    603.43 o 
   7   8   1     9729.63     9915.43    613.59 o 
   8   8   1     2797.88     2867.44    418.46 o 
  -7   9   1     1140.02     1432.14    455.04 o 
  -6   9   1       35.93      -91.50     91.50 o 
  -5   9   1       14.23      -48.33     87.72 o 
  -4   9   1      942.20     1186.29    166.51 o 
  -3   9   1    18453.19    19169.68    564.33 o 
  -2   9   1    23471.46    23695.58    614.68 o 
  -1   9   1      741.57      868.18    288.98 o 
   0   9   1     1219.72     1273.16    258.75 o 
   1   9   1      385.36       91.39    180.20 o 
   2   9   1      406.98       87.39    131.49 o 
   3   9   1     1124.77     1186.97    191.57 o 
   4   9   1     2950.39     2241.87    337.37 o 
   5   9   1      666.86      864.98    270.31 o 
   6   9   1     8516.83     9003.47    581.24 o 
  -6  10   1     3170.93     3137.77    363.12 o 
  -5  10   1     1931.62     2000.71    219.78 o 
  -4  10   1     1581.29     1380.69    189.61 o 
  -3  10   1     1579.65     1839.96    199.29 o 
  -2  10   1     4492.40     4268.11    274.99 o 
  -1  10   1     1642.39     1337.60    303.82 o 
   0  10   1     3285.63     2950.27    373.45 o 
   1  10   1       68.46      417.00    236.82 o 
   2  10   1     3794.79     4170.09    430.15 o 
   3  10   1     7726.31     8507.06    392.49 o 
   4  10   1     5358.27     5871.37    502.38 o 
   5  10   1     1438.00     1292.46    316.68 o 
  -4  11   1      336.74      540.47    163.32 o 
  -3  11   1      284.49      250.98    222.67 o 
  -2  11   1       20.74       45.05    213.65 o 
  -1  11   1      349.23      232.96    259.99 o 
   0  11   1      229.81      567.60    254.84 o 
   1  11   1       36.48      -12.87    185.33 o 
   2  11   1     3139.84     2961.63    401.75 o 
  -3 -11   2     1839.63     1969.71    366.91 o 
  -2 -11   2      152.80       -7.72    205.93 o 
  -1 -11   2     4727.62     4954.94    522.93 o 
   0 -11   2     4819.09     4858.43    511.35 o 
   1 -11   2     2335.36     1774.18    348.91 o 
   2 -11   2      258.84      180.19    213.65 o 
   3 -11   2      515.57      420.89    238.12 o 
  -5 -10   2       53.59       63.23    151.48 o 
  -4 -10   2     1403.35     1786.14    224.37 o 
  -3 -10   2      274.11      181.48    221.38 o 
  -2 -10   2      661.28      792.90    263.87 o 
  -1 -10   2    13336.17    12875.43    722.40 o 
   0 -10   2    11228.19    11010.09    660.24 o 
   1 -10   2     1441.38     1485.60    315.40 o 
   2 -10   2      261.02      433.75    234.25 o 
   3 -10   2       63.70       98.94    105.93 o 
   4 -10   2      285.40      209.71    120.99 o 
   5 -10   2     3945.62     4070.95    376.05 o 
  -6  -9   2       41.00      138.38    152.49 o 
  -5  -9   2     3665.07     3695.92    672.24 o 
  -4  -9   2     8333.30     9392.57   1228.96 o 
  -3  -9   2     7977.07     8108.70    350.45 o 
  -2  -9   2     5648.20     5545.16    447.07 o 
  -1  -9   2      776.73      411.91    213.68 o 
   0  -9   2    10749.08    10092.86    591.95 o 
   1  -9   2      434.84      136.44    186.63 o 
   2  -9   2     1696.23     1477.35    160.39 o 
   3  -9   2       55.24       24.50     93.01 o 
   4  -9   2     3572.31     3275.11    232.64 o 
   5  -9   2     7981.14     8256.93    547.73 o 
   6  -9   2     5991.91     6187.51    321.08 o 
   7  -9   2       85.30       84.28    118.45 o 
  -8  -8   2      447.67       42.47    231.68 o 
  -7  -8   2        2.34     -189.19    189.19 o 
  -6  -8   2      139.12      234.36    184.05 o 
  -5  -8   2     8689.53     8707.99    747.00 o 
  -4  -8   2    18198.91    19107.56    768.41 o 
  -3  -8   2     6550.07     7045.31    309.09 o 
  -2  -8   2       25.34       63.68    115.43 o 
  -1  -8   2      636.87      656.47    211.10 o 
   0  -8   2      321.84      241.98    191.78 o 
   1  -8   2     7256.10     6981.07    585.20 o 
   2  -8   2     1414.80     1644.85    354.68 o 
   3  -8   2      334.72      304.80     98.34 o 
   4  -8   2     2834.42     2884.49    334.16 o 
   5  -8   2    11681.52    12423.73    420.49 o 
   6  -8   2     2431.22     2695.22    645.07 o 
   7  -8   2      117.63      212.14    115.43 o 
   8  -8   2     1371.44     1274.59    185.53 o 
  -8  -7   2     2357.62     2817.08    382.39 o 
  -7  -7   2     5634.78     6321.50    320.64 o 
  -6  -7   2     2944.86     2728.40    342.53 o 
  -5  -7   2     1492.77     1452.40    173.42 o 
  -4  -7   2     8760.89     8260.06    414.53 o 
  -3  -7   2     2962.85     2959.86    207.18 o 
  -2  -7   2     4782.01     4876.94    240.32 o 
  -1  -7   2     9897.02    10408.76    327.57 o 
   0  -7   2        2.20       88.61     72.46 o 
   1  -7   2     9800.21    10151.15    315.13 o 
   2  -7   2    14306.28    15188.39    785.08 o 
   3  -7   2     1573.72     1322.23    236.89 o 
   4  -7   2     1689.27     1694.32    254.92 o 
   5  -7   2     1317.97     1561.88    177.01 o 
   6  -7   2     1461.76     1579.92    163.08 o 
   7  -7   2     1197.94     1160.93    202.75 o 
   8  -7   2     3586.17     3258.08    352.85 o 
   9  -7   2      282.62      420.88    203.36 o 
  -9  -6   2     1283.47     1437.90    325.68 o 
  -8  -6   2     8388.59     9242.38    538.74 o 
  -7  -6   2     6813.11     5846.46    412.36 o 
  -6  -6   2     1243.55      996.40    217.56 o 
  -5  -6   2     3007.23     2709.62    297.49 o 
  -4  -6   2     8191.92     7987.97    446.14 o 
  -3  -6   2      284.55      468.51    176.33 o 
  -2  -6   2       15.88      -37.84     74.63 o 
  -1  -6   2     5296.51     5384.67    154.28 o 
   0  -6   2     1435.69     1619.44     93.59 o 
   1  -6   2    15329.87    15348.08    278.92 o 
   2  -6   2     9910.35     9944.31    779.37 o 
   3  -6   2      128.28       74.52    236.18 o 
   4  -6   2    16589.01    15944.20    424.11 o 
   5  -6   2    11438.61    11055.75    356.92 o 
   6  -6   2      364.81      387.43    122.92 o 
   7  -6   2      850.93      818.39    139.12 o 
   8  -6   2      562.43      475.68    123.02 o 
   9  -6   2      607.50      689.11    147.94 o 
 -10  -5   2      279.79      544.43    284.44 o 
  -8  -5   2     1809.08     1701.99    260.06 o 
  -7  -5   2     2604.35     2918.02    238.86 o 
  -6  -5   2     4405.63     4240.37    529.46 o 
  -5  -5   2    18678.79    18711.87    459.08 o 
  -4  -5   2    15608.79    15976.34    450.29 o 
  -3  -5   2      188.66      214.11     75.18 o 
  -2  -5   2    14734.29    15865.35    263.29 o 
  -1  -5   2     2581.94     2336.09    111.03 o 
   0  -5   2    10644.63    10725.07    226.11 o 
   1  -5   2      464.76      435.51     58.96 o 
   2  -5   2       84.96      108.08     61.14 o 
   3  -5   2    10546.40    10791.78    506.00 o 
   4  -5   2    20501.97    19201.57    456.94 o 
   5  -5   2    16843.30    16591.75    431.11 o 
   6  -5   2      478.97      579.37    106.19 o 
   7  -5   2     5332.15     4570.72    235.87 o 
   8  -5   2      296.63      214.94    100.11 o 
   9  -5   2     5011.63     5593.52    289.60 o 
  10  -5   2     3057.93     2165.81    309.03 o 
  -9  -4   2     1606.43     1531.98    242.03 o 
  -8  -4   2    10197.28    10895.22    369.24 o 
  -7  -4   2     1817.69     2053.91    177.67 o 
  -6  -4   2     1674.04     1643.36    143.21 o 
  -5  -4   2    12099.51    12376.89    335.88 o 
  -4  -4   2     7314.81     7734.93    259.87 o 
  -3  -4   2     7673.85     8312.45    242.24 o 
  -2  -4   2     1830.44     1660.87    107.52 o 
  -1  -4   2     1349.88     1285.59     63.93 o 
   0  -4   2    16370.66    16383.12    283.14 o 
   1  -4   2    60664.82    57161.02    706.59 o 
   2  -4   2    11472.81    11235.99    280.56 o 
   3  -4   2      155.93      330.39     64.53 o 
   4  -4   2    10458.14     9892.19    287.43 o 
   5  -4   2     5740.05     5514.85    218.83 o 
   6  -4   2      875.20     1065.75    116.84 o 
   7  -4   2      360.97      426.51     96.90 o 
   8  -4   2        0.95      -24.96     70.14 o 
   9  -4   2     4059.52     4304.94    515.17 o 
  10  -4   2    13616.91    13568.95    672.00 o 
 -10  -3   2     1078.02      428.65    181.50 o 
  -9  -3   2     7925.60     8925.13    343.09 o 
  -8  -3   2    18727.85    20745.93    620.00 o 
  -7  -3   2     6746.74     6526.38    255.97 o 
  -6  -3   2     1972.26     1972.33    142.91 o 
  -5  -3   2      582.10      507.24    107.48 o 
  -4  -3   2     5038.24     4939.39    178.48 o 
  -3  -3   2     8572.00     8176.30    222.23 o 
  -2  -3   2      107.81      248.16     47.34 o 
  -1  -3   2    14324.27    15450.23    428.38 o 
   0  -3   2    22667.17    21622.70    296.71 o 
   1  -3   2    33618.81    31590.06    534.29 o 
   2  -3   2    16670.86    16749.07    344.16 o 
   3  -3   2     1961.56     1846.08    107.33 o 
   4  -3   2     9801.73    10032.47    477.67 o 
   5  -3   2     9707.73     9406.78    207.32 o 
   6  -3   2    15802.81    16128.71    401.49 o 
   7  -3   2     1794.01     1660.26    138.77 o 
   8  -3   2     1692.77     1892.81    155.47 o 
   9  -3   2     3117.48     2913.16    275.58 o 
  10  -3   2     4533.10     4806.73    382.53 o 
 -10  -2   2      510.26      513.57    175.05 o 
  -9  -2   2     9047.61     9761.53    351.33 o 
  -8  -2   2    11880.99    11949.87    365.95 o 
  -7  -2   2      942.48      919.67    111.05 o 
  -6  -2   2      901.58      928.80     73.28 o 
  -5  -2   2     5837.77     5963.91    148.76 o 
  -4  -2   2    10383.76    10852.38    265.90 o 
  -3  -2   2    44695.75    41557.57   1085.42 o 
  -2  -2   2    56124.89    58167.17   2408.63 o 
  -1  -2   2    22961.46    24044.18    922.22 o 
   0  -2   2    66101.44    64797.14    751.98 o 
   1  -2   2    42378.15    43124.49    666.62 o 
   2  -2   2     6268.31     6866.54    238.87 o 
   3  -2   2      276.34      391.36     66.15 o 
   4  -2   2     3810.90     3785.04    110.95 o 
   5  -2   2     5701.17     5639.88    149.15 o 
   6  -2   2    48504.09    46224.78   1307.29 o 
   7  -2   2    14250.35    13405.90    427.35 o 
   8  -2   2       23.69      176.16    135.78 o 
   9  -2   2       17.24      -37.32    109.40 o 
  10  -2   2      278.51      176.33    144.15 o 
  11  -2   2      375.25      361.67    187.92 o 
 -11  -1   2     5924.79     6540.26    448.30 o 
 -10  -1   2       20.76      -24.43     82.36 o 
  -9  -1   2      276.99      344.48    100.79 o 
  -8  -1   2     1943.87     1845.24    171.89 o 
  -7  -1   2     3899.61     3811.08    145.65 o 
  -6  -1   2        8.86       -7.23     36.77 o 
  -5  -1   2     2702.99     3064.55    108.99 o 
  -4  -1   2    18530.61    17798.05    359.49 o 
  -3  -1   2    74758.21    74236.20    879.97 o 
  -2  -1   2    82899.95    83709.04   1536.82 o 
  -1  -1   2     3732.05     3778.07     98.25 o 
   0  -1   2    23879.61    27032.28    329.36 o 
   1  -1   2        2.41       36.09     24.00 o 
   2  -1   2    23749.09    25672.87    336.26 o 
   3  -1   2     8033.29     7621.01    151.16 o 
   4  -1   2    10281.38    10091.81    189.80 o 
   5  -1   2     9841.58    10157.05    233.78 o 
   6  -1   2    23905.44    23371.09    382.56 o 
   7  -1   2    13522.59    13535.46    305.42 o 
   8  -1   2      661.02      732.33     96.80 o 
   9  -1   2     8671.03     8578.72    458.91 o 
  10  -1   2      336.31      442.76    167.32 o 
  11  -1   2      775.00      940.93    216.25 o 
 -10   0   2      152.21      171.18    141.58 o 
  -9   0   2     4453.26     4244.23    307.85 o 
  -8   0   2      198.63      176.20     79.80 o 
  -7   0   2    26483.08    26671.25    564.95 o 
  -6   0   2    24801.97    26141.57    418.02 o 
  -5   0   2      848.81      907.72     91.61 o 
  -4   0   2     8985.60     8565.44    215.06 o 
  -3   0   2    19099.55    19782.36    288.30 o 
  -2   0   2     3911.37     4614.19    183.66 o 
  -1   0   2     2122.98     2608.13     60.83 o 
   0   0   2    37097.97    39400.32    551.39 o 
   1   0   2    14619.20    14042.00    238.70 o 
   2   0   2   128561.59   132119.44   1730.34 o 
   3   0   2    21955.49    20033.01    286.58 o 
   4   0   2       53.35       94.47     31.20 o 
   5   0   2      169.01      164.95     41.91 o 
   6   0   2     1181.56     1316.80    161.79 o 
   7   0   2       30.22        9.43     84.23 o 
   8   0   2      202.14       80.50     77.75 o 
   9   0   2     4572.93     4396.81    243.88 o 
  10   0   2     2887.45     2852.14    292.30 o 
 -10   1   2      386.73      380.82    106.00 o 
  -9   1   2      641.76      606.49     88.36 o 
  -8   1   2       94.68      147.70     70.32 o 
  -7   1   2     8244.88     7957.70    447.44 o 
  -6   1   2    49685.99    50326.16    849.83 o 
  -5   1   2       52.52      179.02     48.76 o 
  -4   1   2    26883.10    27558.44    398.11 o 
  -3   1   2    11465.06    10822.66    189.91 o 
  -2   1   2     1120.62     1324.02     54.96 o 
  -1   1   2     1671.66     2199.44     60.38 o 
   0   1   2      220.95      359.29     24.90 o 
   1   1   2     3121.08     2562.06    163.22 o 
   2   1   2     8903.46     8851.60    198.02 o 
   3   1   2    48779.26    49506.70    612.22 o 
   4   1   2     1277.57     1372.60     92.19 o 
   5   1   2    34398.46    34753.96    610.87 o 
   6   1   2    23934.14    25525.18    865.67 o 
   7   1   2     1820.62     1790.79    155.79 o 
   8   1   2       81.26       95.76     83.53 o 
   9   1   2      704.40      574.98    127.87 o 
  10   1   2      329.38      408.01    214.94 o 
 -11   2   2     1310.08      936.00    154.48 o 
 -10   2   2     2553.10     2719.92    210.29 o 
  -9   2   2        8.46        7.30     77.87 o 
  -8   2   2      140.52      248.49     89.77 o 
  -7   2   2      794.58      915.47    102.64 o 
  -6   2   2      168.33      285.92     65.97 o 
  -5   2   2     2267.08     2791.65    281.28 o 
  -4   2   2    64698.00    65243.76    820.50 o 
  -3   2   2    42626.34    40387.00    527.56 o 
  -2   2   2     1867.78     2039.61     69.40 o 
  -1   2   2    40603.75    39667.84    497.80 o 
   0   2   2     3847.01     4388.15    113.38 o 
   1   2   2    10094.05     9251.69    161.94 o 
   2   2   2     2576.83     3109.84     88.38 o 
   3   2   2     6101.23     6471.24    137.16 o 
   4   2   2     2629.60     2387.71     89.38 o 
   5   2   2    28992.36    29411.41    433.88 o 
   6   2   2    40521.55    41595.22    592.38 o 
   7   2   2     1270.03     1253.08    124.51 o 
   8   2   2     4488.88     4667.45    360.04 o 
   9   2   2       74.24      -93.95    168.60 o 
  10   2   2     1040.00      432.51    240.71 o 
 -10   3   2     6996.00     6987.23    434.87 o 
  -9   3   2      569.96      561.01    221.39 o 
  -8   3   2     5749.45     5657.59    262.75 o 
  -7   3   2     5966.69     6210.79    260.15 o 
  -6   3   2     3549.27     3827.84    142.73 o 
  -5   3   2     9511.09    10145.73    220.46 o 
  -4   3   2    11717.32    11801.86    340.43 o 
  -3   3   2    19852.54    19528.33    304.40 o 
  -2   3   2      154.40      251.25     33.69 o 
  -1   3   2    17957.83    17703.41    274.02 o 
   0   3   2     1091.96     1384.72     71.08 o 
   1   3   2    55258.82    52550.22    825.18 o 
   2   3   2   103425.67   105555.67   1791.83 o 
   3   3   2    29948.16    30703.43    434.30 o 
   4   3   2     7228.36     7236.82    168.59 o 
   5   3   2      489.35      568.88     62.42 o 
   6   3   2     4205.91     4384.20    195.32 o 
   7   3   2     3484.13     3601.17    324.57 o 
   8   3   2      500.39      185.35    191.78 o 
   9   3   2        8.05     -185.33    185.33 o 
  10   3   2     6197.26     6762.37    516.61 o 
 -10   4   2      100.76       51.58    107.16 o 
  -9   4   2      955.64      886.07    147.32 o 
  -8   4   2    18055.07    17806.40    507.99 o 
  -7   4   2    37899.11    38502.53   1158.25 o 
  -6   4   2     3196.14     3594.57    198.98 o 
  -5   4   2     1194.66     1265.71     84.22 o 
  -4   4   2       53.52      105.52     37.93 o 
  -3   4   2     1973.58     2065.09    121.86 o 
  -2   4   2    13549.21    14227.92    343.29 o 
  -1   4   2     5715.42     5196.01    137.87 o 
   0   4   2     3911.70     3555.74    118.50 o 
   1   4   2    53517.38    55370.76    844.57 o 
   2   4   2   133063.75   132270.11   1550.41 o 
   3   4   2    26138.31    26336.18    402.29 o 
   4   4   2     3528.15     3565.86    128.85 o 
   5   4   2     1309.40     1134.58    131.78 o 
   6   4   2       64.72       29.60    148.01 o 
   7   4   2    10207.69    11342.65    555.85 o 
   8   4   2     6292.39     6303.42    461.29 o 
   9   4   2      455.20      408.02    253.56 o 
  10   4   2     1940.25     2492.44    395.24 o 
 -10   5   2     1835.01     2158.55    222.12 o 
  -9   5   2     1737.48     1937.56    296.75 o 
  -8   5   2     4987.29     5138.61    320.11 o 
  -7   5   2    10358.85     9859.31    361.56 o 
  -6   5   2     7549.28     7433.10    296.57 o 
  -5   5   2     3572.75     3438.98    327.18 o 
  -3   5   2    23053.05    23645.71    376.59 o 
  -2   5   2    53665.95    55984.15    754.84 o 
  -1   5   2    32511.45    30482.13    457.68 o 
   0   5   2    21157.79    21435.26    361.78 o 
   1   5   2     1623.24     2159.77    194.02 o 
   2   5   2    16572.50    16854.55    306.37 o 
   3   5   2    15884.60    15279.09    289.18 o 
   4   5   2     3124.54     3071.40    129.97 o 
   5   5   2     1873.75     2111.57    166.21 o 
   6   5   2     5280.37     5170.50    396.84 o 
   7   5   2    13577.93    14102.34    650.34 o 
   8   5   2    12050.04    11556.24    622.95 o 
   9   5   2     1500.98     1551.25    338.57 o 
  -9   6   2       62.78      -32.97    109.59 o 
  -8   6   2        5.66       33.77    100.48 o 
  -7   6   2      295.25      421.14    120.58 o 
  -6   6   2     2978.95     2973.00    212.30 o 
  -5   6   2     2511.50     2702.80    194.27 o 
  -4   6   2      226.81      260.90    120.99 o 
  -3   6   2     7892.85     7982.28    597.05 o 
  -2   6   2    75267.85    73892.13    957.18 o 
  -1   6   2    27624.60    26707.30    434.79 o 
   0   6   2      403.01      346.54     72.44 o 
   1   6   2     6192.88     5941.82    184.11 o 
   2   6   2     3234.81     3653.63    163.78 o 
   3   6   2     2336.60     1865.00    318.07 o 
   4   6   2    11595.98    11673.37    361.12 o 
   5   6   2      296.20      151.88    187.92 o 
   6   6   2     1179.83     1512.60    275.49 o 
   7   6   2     7271.53     7071.17    489.71 o 
   8   6   2     2529.99     2971.72    388.85 o 
   9   6   2      226.40      435.03    287.02 o 
  -9   7   2      149.47      236.60    138.77 o 
  -8   7   2     4743.78     5433.20    314.66 o 
  -7   7   2      295.70      574.14    136.70 o 
  -6   7   2     5618.07     5521.64    285.21 o 
  -5   7   2    10591.45    11024.76    385.74 o 
  -4   7   2     4917.60     5095.58    256.66 o 
  -3   7   2      135.27       86.62     77.14 o 
  -2   7   2     3895.57     3839.69    271.80 o 
  -1   7   2     7934.62     8186.60    224.01 o 
   0   7   2     2558.95     2361.59    137.14 o 
   1   7   2     9550.08     9713.28    254.12 o 
   2   7   2      157.09      161.09     75.28 o 
   3   7   2     6286.41     6107.70    280.24 o 
   4   7   2    10392.42    10180.86    771.28 o 
   5   7   2     5114.24     5327.10    418.70 o 
   6   7   2      965.47      841.86    262.60 o 
   7   7   2     1217.12      847.04    276.77 o 
   8   7   2        7.12      126.13    257.41 o 
  -8   8   2     1192.65     1243.24    188.39 o 
  -7   8   2       47.93      178.56    130.63 o 
  -6   8   2     6992.65     7002.13    335.12 o 
  -5   8   2     8635.23     8650.24    359.05 o 
  -4   8   2      202.90      160.09    107.16 o 
  -3   8   2     3788.38     4056.74    241.88 o 
  -2   8   2     9935.62    10297.31    368.52 o 
  -1   8   2      164.19      166.30     96.47 o 
   0   8   2      339.89      521.07     94.14 o 
   1   8   2      292.28      345.83     85.48 o 
   2   8   2       13.72       85.53    112.37 o 
   3   8   2     1725.77     1743.02    428.72 o 
   4   8   2     5503.72     6088.77    453.50 o 
   5   8   2      274.31      126.13    230.39 o 
   6   8   2     3475.09     3554.29    421.11 o 
   7   8   2     8239.87     8785.31    594.11 o 
  -7   9   2      375.67      458.18    186.63 o 
  -6   9   2        0.81      -47.42     97.57 o 
  -5   9   2      593.05      682.27    147.88 o 
  -4   9   2      778.28      817.09    151.54 o 
  -3   9   2    13303.68    14268.33    471.69 o 
  -2   9   2     6738.19     7537.91   1117.25 o 
  -1   9   2      380.37      304.76    118.47 o 
   0   9   2     2982.61     2517.56    325.80 o 
   1   9   2     1725.95     1684.49    189.77 o 
   2   9   2      612.74      586.80    156.67 o 
   3   9   2     4297.79     4349.18    350.34 o 
   4   9   2      418.63      473.66    258.71 o 
   5   9   2     3060.67     2619.14    382.44 o 
   6   9   2     6925.00     7324.83    546.30 o 
  -5  10   2     1674.49     1845.66    239.45 o 
  -4  10   2       12.13      129.79    121.21 o 
  -3  10   2     1138.19     1407.44    188.95 o 
  -2  10   2     3923.25     4385.49    279.10 o 
  -1  10   2      225.90      136.43    190.49 o 
   0  10   2     1088.55     1432.73    292.21 o 
   1  10   2       19.62      342.35    216.22 o 
   2  10   2     2927.11     3430.34    394.03 o 
   4  10   2     6796.35     7492.27    552.74 o 
   5  10   2      204.66      110.69    248.40 o 
  -3  11   2     1141.74     1187.40    193.97 o 
  -2  11   2      252.56       24.45    208.51 o 
  -1  11   2     3451.47     3397.05    432.68 o 
   0  11   2      425.44      473.66    232.97 o 
   1  11   2     1382.26     1060.74    293.51 o 
  -3 -11   3     2221.05     2152.64    381.09 o 
  -2 -11   3      219.81      500.67    271.57 o 
  -1 -11   3     1237.43     1042.70    320.53 o 
   0 -11   3     3814.73     3497.69    458.46 o 
   1 -11   3       24.97      199.49    220.08 o 
   2 -11   3      631.73      611.40    256.14 o 
   3 -11   3       11.96      276.71    212.36 o 
  -5 -10   3      241.37      120.64    158.33 o 
  -4 -10   3      180.78      383.54    222.66 o 
  -3 -10   3      116.67      -23.17    199.49 o 
  -2 -10   3     1141.79     1481.65    316.67 o 
  -1 -10   3     3829.93     4270.58    446.89 o 
   0 -10   3     3980.23     4291.31    464.93 o 
   1 -10   3      791.76     1083.82    296.06 o 
   2 -10   3     2168.48     2251.84    356.64 o 
   3 -10   3     1824.67     1541.04    299.97 o 
   4 -10   3     1473.82     1421.93    185.28 o 
   5 -10   3     2231.56     2045.18    216.10 o 
  -6  -9   3      469.94      314.12    227.82 o 
  -5  -9   3     1577.02     1480.31    202.50 o 
  -4  -9   3    12794.38    14015.47   1167.98 o 
  -3  -9   3     4964.54     5860.53    303.22 o 
  -2  -9   3       41.24     -169.89    169.89 o 
  -1  -9   3     2109.17     2106.40    319.31 o 
   0  -9   3     1958.69     1689.20    310.29 o 
   1  -9   3      182.38      226.52    193.06 o 
   2  -9   3       38.53     -132.56    132.56 o 
   3  -9   3      131.49      140.60     97.85 o 
   4  -9   3     2619.70     2771.55    343.15 o 
   5  -9   3    15160.33    14801.81    698.05 o 
   6  -9   3     3861.61     4030.97    419.19 o 
   7  -9   3       28.97      -53.46    110.31 o 
  -7  -8   3        1.54      149.94    152.89 o 
  -6  -8   3     1611.98     1650.53    205.83 o 
  -5  -8   3     5775.28     5208.38    290.83 o 
  -4  -8   3    15864.23    15674.75    466.67 o 
  -3  -8   3     9448.57    10501.89    796.85 o 
  -2  -8   3       47.58      130.42    109.15 o 
  -1  -8   3     5618.23     6065.04    439.38 o 
   0  -8   3     2608.25     2889.65    336.10 o 
   1  -8   3     6821.32     7190.43    487.18 o 
   2  -8   3     9996.83     9594.44    609.35 o 
   3  -8   3     2686.88     2514.83    527.31 o 
   4  -8   3     4943.37     5254.67    416.10 o 
   5  -8   3     8271.03     7564.80    513.00 o 
   6  -8   3     5701.27     5441.36    281.27 o 
   7  -8   3       30.17       42.47    145.43 o 
   8  -8   3     2297.44     2439.78    342.47 o 
  -8  -7   3     8690.82     9834.99    572.24 o 
  -7  -7   3     7963.69     8178.53    542.57 o 
  -6  -7   3     2715.44     3000.24    343.80 o 
  -5  -7   3     3212.39     3075.31    345.14 o 
  -4  -7   3     4009.35     4112.83    386.42 o 
  -3  -7   3     1852.44     1595.26    266.52 o 
  -2  -7   3      207.13      148.21    101.72 o 
  -1  -7   3      887.17     1119.12    223.99 o 
   0  -7   3      577.20      597.30    274.17 o 
   1  -7   3    36789.79    34980.66    874.80 o 
   2  -7   3    34713.41    32319.95   1063.58 o 
   3  -7   3     2808.10     2692.61    253.70 o 
   4  -7   3       32.38       98.27     78.97 o 
   5  -7   3     1400.64     1130.21    144.45 o 
   6  -7   3     1723.51     1497.55    167.55 o 
   7  -7   3      677.72      572.47    124.98 o 
   8  -7   3       16.43      -20.21     93.64 o 
  -8  -6   3     8614.55     8941.03    545.20 o 
  -7  -6   3    15726.67    16478.13    483.26 o 
  -6  -6   3     1253.57     1146.12    146.45 o 
  -5  -6   3     2245.07     2166.24    200.87 o 
  -4  -6   3       58.98       43.10    114.55 o 
  -3  -6   3     5564.53     5296.70    227.10 o 
  -2  -6   3     5580.95     5356.41    220.42 o 
  -1  -6   3     5817.42     5582.59    369.94 o 
   0  -6   3     4357.30     4053.68    144.57 o 
   1  -6   3     9787.16     9477.99    279.09 o 
   2  -6   3    19950.11    19537.20    452.83 o 
   3  -6   3      637.73      820.43    109.41 o 
   4  -6   3    11010.15    10667.98    390.29 o 
   5  -6   3      186.16      118.88     79.75 o 
   7  -6   3     4446.29     4227.86    240.44 o 
   8  -6   3     1124.21     1503.76    173.74 o 
   9  -6   3       18.68      -24.92     93.64 o 
  -9  -5   3     1344.38     1377.42    243.30 o 
  -8  -5   3     3117.40     3459.82    231.63 o 
  -7  -5   3     1908.42     2218.71    183.61 o 
  -6  -5   3      193.01       50.98    247.76 o 
  -5  -5   3     7037.04     7366.72    326.78 o 
  -4  -5   3     2766.31     2389.10    477.81 o 
  -3  -5   3    18411.53    17490.12    413.63 o 
  -2  -5   3    48869.86    48945.36    840.64 o 
  -1  -5   3     8358.55     8637.98    177.42 o 
   0  -5   3     7674.19     8335.88    182.30 o 
   1  -5   3     4674.36     4499.63    195.91 o 
   2  -5   3     2000.75     2045.25    132.00 o 
   3  -5   3      510.23      656.55     90.23 o 
   4  -5   3     4426.94     4370.85    202.11 o 
   5  -5   3     8456.51     8163.93    286.11 o 
   6  -5   3     6151.69     5870.83    250.27 o 
   7  -5   3     8665.50     8278.76    314.48 o 
   8  -5   3     1595.40     1749.18    171.59 o 
   9  -5   3      551.54      494.78    214.31 o 
  10  -5   3     1758.70     1869.27    288.37 o 
 -10  -4   3     3440.80     3006.84    334.81 o 
  -9  -4   3     2656.73     2445.68    205.76 o 
  -8  -4   3     1250.17     1339.33    152.80 o 
  -7  -4   3       74.19       -3.13     74.00 o 
  -6  -4   3      142.58       44.04     70.11 o 
  -5  -4   3      149.50      193.93     76.29 o 
  -4  -4   3      348.79      383.04     75.35 o 
  -3  -4   3     5438.17     5203.03    192.04 o 
  -2  -4   3    29525.71    28254.09    929.95 o 
  -1  -4   3     5022.84     5596.51    123.35 o 
   0  -4   3    43868.73    45194.63    576.44 o 
   1  -4   3     8811.75     8892.26    163.50 o 
   2  -4   3      699.23      739.63     78.45 o 
   3  -4   3      243.98      253.58     65.53 o 
   4  -4   3     3731.85     3674.25    444.48 o 
   5  -4   3      375.06      354.85     87.53 o 
   6  -4   3      106.88      108.16     67.69 o 
   7  -4   3     3677.84     3994.14    206.73 o 
   8  -4   3      498.77      492.87    222.03 o 
   9  -4   3     5569.32     5346.21    394.20 o 
  10  -4   3     5346.54     5255.51    414.77 o 
 -10  -3   3      131.68      169.89    146.72 o 
  -9  -3   3     3433.81     3631.41    455.88 o 
  -8  -3   3    16410.51    17295.39    468.68 o 
  -7  -3   3      193.38      296.05     87.81 o 
  -6  -3   3    12461.29    12587.92    348.46 o 
  -5  -3   3     3906.73     4377.00    185.01 o 
  -4  -3   3       72.23       84.40     60.49 o 
  -3  -3   3      939.28     1210.41     90.73 o 
  -2  -3   3     4016.11     3707.85    136.13 o 
  -1  -3   3       14.17      196.08    219.44 o 
   0  -3   3    32567.50    33762.34    603.60 o 
   1  -3   3    57500.17    56286.39    678.62 o 
   2  -3   3     1457.09     1556.75    241.46 o 
   3  -3   3    15491.44    15447.09    343.60 o 
   4  -3   3     2815.09     2594.48     89.77 o 
   5  -3   3     3399.08     3327.81    163.49 o 
   6  -3   3    14108.94    13918.49    368.28 o 
   7  -3   3     5346.57     5156.98    221.44 o 
   8  -3   3       31.65       55.34     69.25 o 
   9  -3   3      246.29       52.77    127.42 o 
  10  -3   3     7340.61     6428.59    454.86 o 
 -10  -2   3      446.19      385.88    125.52 o 
  -9  -2   3      555.77      673.20    189.21 o 
  -8  -2   3     2243.74     2224.20    171.78 o 
  -7  -2   3      792.33      804.01    108.67 o 
  -6  -2   3    14209.03    13152.95    347.54 o 
  -5  -2   3     5404.19     5584.04    147.55 o 
  -4  -2   3     6373.37     6283.74    210.71 o 
  -3  -2   3    40107.64    38292.88    960.59 o 
  -2  -2   3    30827.87    28204.09    480.09 o 
  -1  -2   3     4653.35     4551.42     95.34 o 
   0  -2   3      219.23      506.64     43.51 o 
   1  -2   3     9978.46    11519.75    254.90 o 
   2  -2   3    14463.77    13070.48    197.61 o 
   3  -2   3     2884.13     2788.90    107.96 o 
   4  -2   3     1135.86     1084.52    103.68 o 
   5  -2   3    17848.05    16836.75    364.54 o 
   6  -2   3    42868.00    42469.40    602.57 o 
   7  -2   3    12355.46    12732.21    622.66 o 
   8  -2   3      183.11      200.78    115.84 o 
   9  -2   3      873.69      725.99    182.79 o 
  10  -2   3        5.79       30.89    139.00 o 
 -11  -1   3     1108.54     1028.51    235.57 o 
 -10  -1   3      277.74      372.10    190.49 o 
  -9  -1   3      471.29      481.95    108.93 o 
  -8  -1   3       81.68       90.69     67.37 o 
  -7  -1   3     5420.96     5546.41    177.29 o 
  -6  -1   3     7635.61     7636.56    194.16 o 
  -5  -1   3       25.54       63.40     36.23 o 
  -4  -1   3    11744.80    11792.59    216.92 o 
  -3  -1   3    54083.45    50248.96    630.68 o 
  -2  -1   3    44365.95    41830.90    522.86 o 
  -1  -1   3        6.94       85.35     37.10 o 
   0  -1   3    23205.89    22688.21    294.80 o 
   1  -1   3     2719.94     2503.81     93.90 o 
   2  -1   3    19358.76    18913.12    268.61 o 
   3  -1   3    42568.23    43562.17    555.74 o 
   4  -1   3     2034.51     2047.61    107.11 o 
   5  -1   3     6143.96     5544.48    148.13 o 
   6  -1   3    28040.49    27638.43    499.07 o 
   7  -1   3    11616.87    11652.06    262.14 o 
   8  -1   3       93.03        0.00     92.67 o 
   9  -1   3     1577.78     1346.61    217.57 o 
  10  -1   3        5.94      -51.48    111.97 o 
  11  -1   3     1947.41     1864.17    284.52 o 
 -11   0   3     3070.32     4493.86    395.31 o 
 -10   0   3     1164.88     1196.95    155.14 o 
  -9   0   3     4260.48     3928.48    301.40 o 
  -8   0   3      337.31      483.81     76.10 o 
  -7   0   3    18430.65    18447.90    350.72 o 
  -6   0   3    20556.83    19006.39    338.92 o 
  -5   0   3    24474.68    24282.66    381.63 o 
  -4   0   3     2210.53     2372.70     91.37 o 
  -3   0   3    10583.98    10053.67    184.57 o 
  -2   0   3    39613.20    37556.66    563.33 o 
  -1   0   3      932.13      772.68     49.45 o 
   0   0   3     8442.08     8348.99    137.59 o 
   1   0   3     4113.50     3765.09    161.34 o 
   2   0   3   123176.34   128996.41   1773.94 o 
   3   0   3    23790.44    24176.39    337.33 o 
   4   0   3    49091.13    49184.45    706.31 o 
   5   0   3     3741.04     4040.51    232.92 o 
   6   0   3      283.14      336.45     54.17 o 
   7   0   3     5940.61     5757.41    236.74 o 
   8   0   3      320.58      113.52    193.71 o 
   9   0   3      194.96       -3.28     95.24 o 
  10   0   3      688.66      724.68    184.07 o 
 -10   1   3     2214.84     2241.54    267.80 o 
  -9   1   3        4.44       11.84     57.91 o 
  -8   1   3     1683.03     2016.40    124.25 o 
  -7   1   3    41315.66    41619.19    625.48 o 
  -6   1   3    45122.12    44272.85    631.95 o 
  -5   1   3     1019.06     1009.43     72.81 o 
  -4   1   3     1781.40     1809.57    134.74 o 
  -3   1   3     2954.15     3392.10    131.90 o 
  -2   1   3     4375.94     4410.46    105.91 o 
  -1   1   3    85129.25    89155.05   1032.38 o 
   0   1   3     7769.94     7102.65    178.02 o 
   1   1   3    11949.19    10851.15    225.92 o 
   2   1   3    58463.67    59984.17    892.30 o 
   3   1   3    24798.62    25121.18    452.33 o 
   4   1   3      207.41      157.53     78.51 o 
   5   1   3     4309.91     4519.52    238.40 o 
   6   1   3    12069.83    11888.57    326.95 o 
   7   1   3      261.21      249.18     83.53 o 
   8   1   3    12444.98    12223.92    375.82 o 
   9   1   3     1297.82     1646.76    172.90 o 
  10   1   3        5.50       -6.44    195.63 o 
 -11   2   3     3450.85     3636.49    355.41 o 
 -10   2   3     5999.25     6271.50    326.58 o 
  -9   2   3     3296.13     3350.67    213.62 o 
  -8   2   3      144.61      221.93     87.24 o 
  -7   2   3     1525.52     1536.93    111.00 o 
  -6   2   3    18076.47    18261.26    339.68 o 
  -5   2   3      124.75      156.80     43.12 o 
  -4   2   3    20071.25    20861.88    336.19 o 
  -3   2   3      226.49      340.78    111.57 o 
  -2   2   3    36122.14    37699.36    504.87 o 
  -1   2   3    55060.20    54917.04    860.30 o 
   0   2   3    58099.58    53265.89    654.22 o 
   1   2   3        0.86       54.11     27.36 o 
   2   2   3     2000.45     1762.27     99.30 o 
   3   2   3     4030.47     4220.12    127.02 o 
   4   2   3      290.35      224.33     64.10 o 
   5   2   3     6957.88     6452.34    159.51 o 
   6   2   3     2684.55     2650.86    166.42 o 
   7   2   3     1922.95     1779.87    150.85 o 
   8   2   3     9316.63    10154.34    345.83 o 
   9   2   3     6400.82     6694.95    463.85 o 
  10   2   3      820.29      876.58    278.03 o 
 -10   3   3     9048.11     9133.91    386.68 o 
  -9   3   3     1153.87      965.41    141.09 o 
  -8   3   3     1629.16     1943.51    173.12 o 
  -7   3   3     8108.64     8095.77    226.16 o 
  -6   3   3      535.63      492.02     69.70 o 
  -5   3   3     7061.58     7685.32    193.99 o 
  -4   3   3       31.55       83.59     36.26 o 
  -3   3   3     2461.78     2621.64     95.23 o 
  -2   3   3    16002.04    16678.74    273.12 o 
  -1   3   3    23659.64    22910.76    342.46 o 
   0   3   3     7204.11     6706.92    152.92 o 
   1   3   3    11114.69    10065.02    194.57 o 
   2   3   3    54961.76    53683.24    902.22 o 
   3   3   3    18572.58    20404.94    326.83 o 
   4   3   3     6041.99     5746.03    151.25 o 
   5   3   3     3369.13     3599.28    173.62 o 
   6   3   3      329.10      364.59    211.73 o 
   7   3   3       36.75      164.56     87.07 o 
   8   3   3      887.46     1109.60    258.74 o 
   9   3   3       75.19       52.77    199.49 o 
  10   3   3     1849.18     1515.28    339.88 o 
 -10   4   3     2843.54     2433.76    229.84 o 
  -9   4   3       71.07       -1.72     84.42 o 
  -8   4   3     5973.08     6381.06    298.83 o 
  -7   4   3     8115.87     8051.27    318.07 o 
  -6   4   3      879.83      843.15    121.93 o 
  -5   4   3    10839.87    11148.93    245.28 o 
  -4   4   3    21361.55    20985.75    354.85 o 
  -3   4   3     2421.77     2546.12    100.79 o 
  -2   4   3     9351.29     8297.15    182.43 o 
  -1   4   3      666.53      816.68     64.79 o 
   0   4   3     1411.54     1424.69    112.48 o 
   1   4   3    23633.79    22071.29    354.91 o 
   2   4   3    43168.32    42420.32    650.74 o 
   3   4   3     7379.45     8289.66    191.97 o 
   4   4   3     3787.72     3652.78    134.05 o 
   5   4   3    14241.47    14354.82    362.54 o 
   6   4   3      178.38      131.46     78.90 o 
   7   4   3    13713.92    14564.80    646.55 o 
   8   4   3     3001.81     3189.70    370.87 o 
   9   4   3     1226.41     1045.28    307.66 o 
  10   4   3      963.15      713.12    315.37 o 
 -10   5   3     1511.06     1263.11    184.89 o 
  -9   5   3       47.04      105.47    105.73 o 
  -8   5   3      301.69      215.70    109.03 o 
  -7   5   3     6852.43     7108.03    313.93 o 
  -6   5   3       24.94        2.01     71.11 o 
  -5   5   3     4295.63     4307.19    259.59 o 
  -4   5   3     5218.34     5433.07    160.99 o 
  -3   5   3     2276.27     1945.54    175.79 o 
  -2   5   3    53293.73    51181.22    794.11 o 
  -1   5   3    45198.42    44392.35    881.02 o 
   0   5   3     2491.07     2744.72    120.46 o 
   1   5   3      317.87      216.25     55.28 o 
   2   5   3    12658.19    12704.96    261.96 o 
   3   5   3     1689.26     1815.08    105.53 o 
   4   5   3       19.40       37.38     52.51 o 
   5   5   3      291.68      225.24    172.47 o 
   6   5   3     2648.50     2917.98    327.08 o 
   7   5   3    18497.99    19260.14    782.65 o 
   8   5   3    15038.10    15288.60    726.49 o 
   9   5   3      348.20      -75.94    250.98 o 
  -9   6   3        3.45       71.11    121.62 o 
  -8   6   3     1678.73     2156.07    212.56 o 
  -7   6   3       30.89      -41.23     81.73 o 
  -6   6   3     9621.43     9436.56    359.23 o 
  -5   6   3     2261.20     2438.30    189.37 o 
  -4   6   3      976.34     1149.23    137.26 o 
  -3   6   3    25968.59    26015.79    430.84 o 
  -2   6   3    39816.46    39247.04    733.36 o 
  -1   6   3    33312.31    33376.17    520.00 o 
   0   6   3     1000.58      917.76     89.72 o 
   1   6   3     9110.13     9444.72    237.41 o 
   2   6   3        1.50       26.66     59.16 o 
   3   6   3    21528.11    21343.17    467.17 o 
   4   6   3    10200.54     9429.32    495.33 o 
   5   6   3     5295.16     5121.49    396.83 o 
   6   6   3     7875.18     8130.77    502.70 o 
   7   6   3     5378.64     4899.25    453.47 o 
   8   6   3     4096.53     4812.89    475.24 o 
   9   6   3      720.28      704.08    316.64 o 
  -8   7   3      771.40     1049.94    179.62 o 
  -7   7   3       89.02      151.13    107.50 o 
  -6   7   3    11617.55    11744.20    425.61 o 
  -5   7   3    25024.02    25790.91    645.42 o 
  -4   7   3     5090.41     5106.75    260.95 o 
  -3   7   3     1674.71     2000.82    173.33 o 
  -2   7   3    14206.74    13849.46    436.20 o 
  -1   7   3     3675.43     3692.11    159.73 o 
   0   7   3       78.11       60.06     64.06 o 
   1   7   3      313.68      556.11    100.74 o 
   2   7   3        8.58       -8.58     65.76 o 
   3   7   3    20719.91    21855.78    541.37 o 
   4   7   3    33203.65    34127.78   1064.99 o 
   5   7   3     4440.83     4930.89    422.50 o 
   6   7   3       25.72      -42.47    191.77 o 
   7   7   3       41.98       99.10    236.81 o 
   8   7   3        2.42     -240.67    240.67 o 
  -8   8   3        5.44       22.76    115.41 o 
  -7   8   3     1823.48     1619.43    203.89 o 
  -6   8   3     8480.15     8666.32    378.30 o 
  -5   8   3    16802.46    17061.09    923.65 o 
  -4   8   3     3283.06     3355.00    386.35 o 
  -3   8   3     3062.90     3378.05    231.95 o 
  -2   8   3     1152.95     1132.04    373.32 o 
  -1   8   3     5699.71     5270.20    260.61 o 
   0   8   3     6912.95     6766.13    226.91 o 
   1   8   3     5017.87     5308.92    206.71 o 
   2   8   3     2669.92     2586.13    215.27 o 
   3   8   3     5518.00     6932.86    458.67 o 
   4   8   3     7783.17     8009.10    516.84 o 
   5   8   3      844.39      942.24    278.04 o 
   6   8   3     4126.37     3245.55    416.00 o 
   7   8   3     3972.87     4216.39    467.49 o 
  -7   9   3      118.56      201.99    129.53 o 
  -6   9   3     1174.05     1614.71    206.14 o 
  -5   9   3     1653.18     1386.44    189.71 o 
  -4   9   3       18.88       25.05    102.07 o 
  -3   9   3      868.48     1052.80    164.55 o 
  -2   9   3     3345.27     3313.58    244.69 o 
  -1   9   3     2618.23     2643.87    228.56 o 
   0   9   3    15703.75    15049.35    456.31 o 
   1   9   3     7287.16     7691.85    333.00 o 
   2   9   3        5.59       -6.85    162.17 o 
   3   9   3      113.35      250.97    222.66 o 
   4   9   3       30.06      326.91    236.81 o 
   5   9   3       19.58     -238.10    238.10 o 
   6   9   3       32.20     -115.83    259.98 o 
  -5  10   3        8.72       19.30    126.83 o 
  -4  10   3      420.43      344.07    240.69 o 
  -3  10   3       89.30       22.59    115.06 o 
  -2  10   3      321.43      293.25    132.22 o 
  -1  10   3       46.79        3.31    113.48 o 
   0  10   3     3546.32     3343.15    390.21 o 
   1  10   3     2102.61     2155.25    334.75 o 
   3  10   3     9503.21     9733.52    607.14 o 
   4  10   3     1978.81     2283.90    381.08 o 
   5  10   3        6.02     -119.69    257.41 o 
  -3  11   3     2269.70     2010.99    237.62 o 
  -2  11   3       53.84       43.76    204.64 o 
  -1  11   3      335.48      474.94    244.55 o 
   0  11   3     1180.33      756.91    275.47 o 
   1  11   3      868.26      885.59    297.34 o 
  -2 -11   4     1547.52     1001.55    305.10 o 
  -1 -11   4      677.35      727.25    278.03 o 
   0 -11   4      390.30      473.65    259.99 o 
   1 -11   4      727.28      732.40    267.73 o 
   2 -11   4     2314.54     2078.01    372.08 o 
   3 -11   4     2095.57     2904.46    422.28 o 
  -5 -10   4      580.39      454.49    172.17 o 
  -4 -10   4       23.10      195.63    225.23 o 
  -3 -10   4       10.57      -52.77    195.63 o 
  -2 -10   4      197.02      415.72    235.53 o 
  -1 -10   4       63.40       29.60    189.19 o 
   0 -10   4     1288.79     1139.27    297.37 o 
   1 -10   4     1607.78     1427.70    316.69 o 
   2 -10   4     8024.23     7464.49    561.90 o 
   3 -10   4     3484.07     2762.25    382.47 o 
   4 -10   4       39.62      158.00    111.41 o 
   5 -10   4      619.86      759.80    159.47 o 
  -6  -9   4     2747.01     2726.44    257.49 o 
  -5  -9   4     1358.43      998.31    187.37 o 
  -4  -9   4     2615.18     2422.86    225.53 o 
  -3  -9   4       69.89     -173.75    173.75 o 
  -2  -9   4      162.40       41.19    200.78 o 
  -1  -9   4     1948.31     1859.13    314.15 o 
   0  -9   4      672.56      384.87    220.11 o 
   1  -9   4      761.96      677.07    235.56 o 
   2  -9   4     1240.30     1022.13    256.18 o 
   3  -9   4      905.80      873.87    138.11 o 
   4  -9   4     2772.34     2396.29    341.22 o 
   5  -9   4     3414.75     3442.17    397.92 o 
   6  -9   4     1348.70     1580.81    308.95 o 
  -7  -8   4      282.46      362.96    239.40 o 
  -6  -8   4       55.58      216.22    212.36 o 
  -5  -8   4     1633.76     1620.83    296.10 o 
  -4  -8   4     7584.76     7022.79    497.49 o 
  -3  -8   4     1071.05     1215.20    260.03 o 
  -2  -8   4     5890.07     5222.82    257.24 o 
  -1  -8   4     5092.89     4623.88    400.68 o 
   0  -8   4      414.41      674.46    225.25 o 
   1  -8   4     2249.44     1932.70    293.58 o 
   2  -8   4     9872.61     9872.77    569.98 o 
   3  -8   4      154.61      101.53     91.22 o 
   4  -8   4     1228.79      951.16    145.01 o 
   5  -8   4     4474.33     4559.27    259.19 o 
   6  -8   4     2081.90     2129.00    251.06 o 
   7  -8   4      428.84      457.53    134.66 o 
  -8  -7   4     4737.68     4477.07    449.51 o 
  -7  -7   4     2997.88     3807.33    474.51 o 
  -6  -7   4     2106.60     2333.57    348.27 o 
  -5  -7   4       30.24       54.18     94.32 o 
  -4  -7   4      966.00      849.31    133.32 o 
  -3  -7   4     2138.54     2343.56    175.36 o 
  -2  -7   4       68.93      -13.45     97.17 o 
  -1  -7   4     2328.97     2653.94    309.05 o 
   0  -7   4     6743.24     6152.35    415.05 o 
   1  -7   4    31929.88    31993.90    651.20 o 
   2  -7   4    21590.21    21313.83    504.79 o 
   3  -7   4     3504.91     3501.19    194.75 o 
   4  -7   4      306.06      204.94     92.47 o 
   5  -7   4       11.09      -76.69     76.69 o 
   6  -7   4     3187.49     2937.46    210.67 o 
   7  -7   4     1377.25      981.32    150.59 o 
   8  -7   4       58.72       98.12    106.70 o 
  -9  -6   4     1071.79      887.62    190.51 o 
  -8  -6   4    11246.07    11067.48    411.06 o 
  -7  -6   4     7408.94     7586.47    593.46 o 
  -6  -6   4        0.34      114.64     86.63 o 
  -5  -6   4     1615.48     1342.83    149.09 o 
  -4  -6   4      917.37      921.47    154.47 o 
  -3  -6   4     8668.47     8852.41    386.24 o 
  -2  -6   4    27000.90    27915.57   1219.06 o 
  -1  -6   4     6271.43     6366.84    226.23 o 
   0  -6   4     6015.22     6038.53    159.00 o 
   1  -6   4    28699.15    29308.71    582.43 o 
   2  -6   4    24582.63    24662.58    529.78 o 
   3  -6   4      346.53      281.98     81.30 o 
   4  -6   4      897.43      838.12    110.95 o 
   5  -6   4      491.61      490.33    106.37 o 
   6  -6   4     5109.59     4855.26    245.04 o 
   7  -6   4    12720.45    12472.59    415.63 o 
   8  -6   4     3825.37     4043.65    249.87 o 
   9  -6   4       33.26        6.44    128.70 o 
  -9  -5   4      388.62      419.04    132.03 o 
  -8  -5   4      767.02      949.65    150.64 o 
  -7  -5   4     4568.85     4620.78    239.30 o 
  -6  -5   4       13.48       71.84     79.46 o 
  -5  -5   4     3865.94     3762.52    198.65 o 
  -4  -5   4     1586.95     1368.99    256.22 o 
  -3  -5   4    31145.44    31296.07    615.50 o 
  -2  -5   4    62703.06    62854.50   1033.67 o 
  -1  -5   4    27835.25    28121.92    407.93 o 
   0  -5   4      188.67      215.09     40.62 o 
   1  -5   4      147.60      176.27     39.42 o 
   2  -5   4     7100.63     6787.48    226.67 o 
   3  -5   4     5625.35     5455.20    364.12 o 
   4  -5   4      735.96      700.83    100.46 o 
   5  -5   4     1429.96     1281.78    132.34 o 
   6  -5   4     6825.70     6956.11    378.91 o 
   7  -5   4    16009.31    15070.16    438.99 o 
   8  -5   4     7048.94     7076.64    305.90 o 
   9  -5   4      133.92      109.40    151.87 o 
 -10  -4   4     1241.05     1289.85    240.72 o 
  -9  -4   4      212.22      300.83    114.10 o 
  -8  -4   4      228.24      151.15    135.79 o 
  -7  -4   4      355.28      487.87    132.57 o 
  -6  -4   4    15455.48    15172.02   1055.65 o 
  -5  -4   4     6516.37     6095.96    233.45 o 
  -4  -4   4     1973.94     2076.88    137.00 o 
  -3  -4   4    22262.09    21544.68    449.40 o 
  -2  -4   4    48619.90    47413.06   1106.09 o 
  -1  -4   4     4336.60     3894.20    101.81 o 
   0  -4   4      379.17      627.69     69.07 o 
   1  -4   4     6039.86     5374.80    136.57 o 
   2  -4   4       15.60       48.93     53.41 o 
   3  -4   4    33916.27    34653.46    647.22 o 
   4  -4   4    16361.48    15939.23    390.94 o 
   5  -4   4       20.31      -18.26     57.78 o 
   6  -4   4     3298.03     3402.27    186.37 o 
   7  -4   4     3286.47     3413.23    197.90 o 
   8  -4   4     1600.19     1525.57    231.73 o 
   9  -4   4      154.53      252.26    149.30 o 
  10  -4   4     2155.57     2433.30    321.86 o 
 -10  -3   4     1159.82     1193.05    168.11 o 
  -9  -3   4     3541.89     3850.73    236.34 o 
  -8  -3   4      367.98      548.58    111.53 o 
  -7  -3   4     2909.71     2968.01    186.13 o 
  -6  -3   4    23045.46    22931.03    513.64 o 
  -5  -3   4    31512.64    31103.51    611.06 o 
  -4  -3   4     6237.46     6082.31    208.47 o 
  -3  -3   4      746.45      564.39     70.93 o 
  -2  -3   4     3929.71     3575.03    160.64 o 
  -1  -3   4     3999.04     3640.27     92.06 o 
   0  -3   4    10239.53    10260.15    178.59 o 
   1  -3   4     1383.20     1346.46     56.98 o 
   2  -3   4     1458.72     1512.73    134.38 o 
   3  -3   4    25854.20    26018.10    360.59 o 
   4  -3   4    46106.02    45722.41    597.72 o 
   5  -3   4      431.27      431.14     79.95 o 
   6  -3   4     9536.76     9177.59    287.08 o 
   7  -3   4      105.56      151.80     68.61 o 
   8  -3   4     1457.95     1643.98    226.58 o 
   9  -3   4       38.46      333.34    153.16 o 
  10  -3   4      119.02       28.32    164.74 o 
 -10  -2   4     1006.01      725.94    137.41 o 
  -9  -2   4     1438.61     1416.61    263.26 o 
  -8  -2   4      120.06        4.59     68.32 o 
  -7  -2   4     9040.20     9416.42    310.46 o 
  -6  -2   4    19301.69    19229.85    446.90 o 
  -5  -2   4    10952.96    10279.85    233.47 o 
  -4  -2   4       98.54      222.26     42.70 o 
  -3  -2   4    16572.39    16076.94    254.56 o 
  -2  -2   4    13555.22    14803.32    229.62 o 
  -1  -2   4     5439.48     5666.35    161.36 o 
   0  -2   4    16998.40    18201.83    293.44 o 
   1  -2   4      319.40      252.46     54.57 o 
   2  -2   4      508.78      519.75     41.34 o 
   3  -2   4     5307.49     5769.09    139.51 o 
   4  -2   4      135.35      114.41     40.00 o 
   5  -2   4     1775.36     2014.57    137.02 o 
   6  -2   4    22152.70    21564.51    468.42 o 
   7  -2   4     8313.55     7533.33    404.84 o 
   8  -2   4     1683.79     2035.44    236.89 o 
   9  -2   4     3236.02     3474.36    329.67 o 
  10  -2   4      143.10      199.49    157.02 o 
 -10  -1   4     2508.49     2589.38    209.53 o 
  -9  -1   4     7814.05     7880.19    311.57 o 
  -8  -1   4      999.02     1170.11    129.29 o 
  -7  -1   4     4756.77     4942.54    219.67 o 
  -6  -1   4      128.03       97.65     46.19 o 
  -5  -1   4      101.13      241.82     55.85 o 
  -4  -1   4     5052.46     4629.12    237.55 o 
  -3  -1   4    16457.63    16453.57    306.54 o 
  -2  -1   4    13063.41    13711.64    220.79 o 
  -1  -1   4     5710.63     6595.36    128.50 o 
   0  -1   4    45213.70    47051.41    573.38 o 
   1  -1   4       38.07      278.77     32.21 o 
   2  -1   4    19674.54    19219.42    278.81 o 
   3  -1   4    17882.79    18041.86    467.20 o 
   4  -1   4      321.25      495.94     58.34 o 
   5  -1   4     3586.30     3671.35    124.75 o 
   6  -1   4     7065.40     7163.03    188.96 o 
   7  -1   4     3694.41     3471.36    215.10 o 
   8  -1   4      163.96      241.97    127.42 o 
   9  -1   4     4611.75     3883.55    328.46 o 
  10  -1   4      208.86      375.82    177.62 o 
 -11   0   4        4.68       39.94    104.15 o 
 -10   0   4     1527.15     1757.22    180.31 o 
  -9   0   4     3725.84     3289.27    287.20 o 
  -8   0   4       67.17       90.65     90.09 o 
  -7   0   4    18974.72    18786.25    358.69 o 
  -6   0   4    41562.91    40678.95    706.14 o 
  -5   0   4     1803.87     1826.48    108.18 o 
  -4   0   4     1989.81     2251.09    103.55 o 
  -3   0   4    11758.87    12123.80    246.22 o 
  -2   0   4      635.02      661.83     46.85 o 
  -1   0   4      338.89      312.55     34.00 o 
   0   0   4     1025.28      983.57     49.43 o 
   1   0   4     6112.85     7245.60    133.62 o 
   2   0   4    39998.51    38112.94    486.23 o 
   3   0   4    71368.82    70523.94    896.58 o 
   4   0   4      649.59      656.25     49.88 o 
   5   0   4     2164.35     2202.51    248.68 o 
   6   0   4      603.59      581.00     99.81 o 
   7   0   4     1615.36     1671.14    148.47 o 
   8   0   4     2835.49     2766.78    280.08 o 
   9   0   4      683.68      568.93    169.91 o 
  10   0   4      297.85      314.05    166.03 o 
 -10   1   4      437.25      245.06    106.83 o 
  -9   1   4      563.61      490.03     87.29 o 
  -8   1   4      593.16      808.75    195.78 o 
  -7   1   4     8841.45     9361.34    240.80 o 
  -6   1   4    26838.92    26418.88    437.78 o 
  -5   1   4     7263.84     7251.25    185.36 o 
  -4   1   4    17106.71    17374.51    298.87 o 
  -3   1   4     4804.09     4467.74    122.38 o 
  -2   1   4    41526.09    39661.99    522.11 o 
  -1   1   4    34565.44    32003.60    425.12 o 
   0   1   4    26862.52    27268.14    363.65 o 
   1   1   4    26371.40    25885.67    439.76 o 
   2   1   4    19480.91    18004.28    763.35 o 
   3   1   4    16309.34    15374.06    332.80 o 
   4   1   4    10575.76    11194.42    198.60 o 
   5   1   4    13140.76    13522.78    386.86 o 
   6   1   4     1887.36     1776.12    178.98 o 
   7   1   4     8157.19     7619.73    285.28 o 
   8   1   4    15023.43    15602.67    440.36 o 
   9   1   4     6013.67     6510.46    302.96 o 
 -10   2   4    13615.07    13517.91    452.70 o 
  -9   2   4     4663.24     4666.99    343.92 o 
  -8   2   4       23.21        2.23     53.59 o 
  -7   2   4     3681.97     3897.10    189.87 o 
  -6   2   4     5742.45     5598.24    177.99 o 
  -5   2   4     1086.54     1060.83     80.00 o 
  -4   2   4     1356.17     1433.35     81.47 o 
  -3   2   4      416.54      437.52     47.64 o 
  -2   2   4    16239.22    14399.14    350.31 o 
  -1   2   4   109649.23   108638.77   1603.45 o 
   0   2   4    38862.38    38898.91    507.12 o 
   1   2   4      356.29      306.57     42.22 o 
   2   2   4     1317.62     1047.86     85.38 o 
   3   2   4     3133.24     3204.44    204.22 o 
   4   2   4     2359.67     2621.97    144.39 o 
   5   2   4     3023.26     2883.50    203.51 o 
   6   2   4      461.23      356.41     89.66 o 
   7   2   4     5154.13     5479.73    358.82 o 
   8   2   4    27376.92    26867.34    613.75 o 
   9   2   4     4084.76     4412.48    406.99 o 
  10   2   4      200.95      117.12    216.23 o 
 -10   3   4     9739.45     9723.26    392.40 o 
  -9   3   4     6819.60     7056.78    317.52 o 
  -8   3   4      943.04     1034.74    138.35 o 
  -7   3   4     4003.43     3812.47    158.44 o 
  -6   3   4     5641.37     5567.15    180.05 o 
  -5   3   4    18818.92    19763.68    355.06 o 
  -4   3   4    17381.13    18626.04    326.18 o 
  -3   3   4    16958.88    17278.78    299.36 o 
  -2   3   4    12952.78    11977.54    238.10 o 
  -1   3   4    26879.20    26277.66    392.37 o 
   0   3   4    27340.43    27429.56    400.59 o 
   1   3   4     1490.10     1621.42     78.32 o 
   2   3   4    23904.84    23896.81    359.64 o 
   3   3   4     3559.10     3796.14    113.42 o 
   4   3   4    18323.88    17974.96    404.90 o 
   5   3   4    18151.29    18656.83    443.45 o 
   6   3   4     5033.94     5296.20    371.08 o 
   7   3   4     1888.59     2021.55    165.06 o 
   8   3   4      970.56     1219.03    271.61 o 
   9   3   4     2784.41     2573.98    366.98 o 
  10   3   4      946.06     1140.47    316.66 o 
 -10   4   4     1198.39     1470.76    193.87 o 
  -9   4   4     1784.03     2045.49    198.45 o 
  -8   4   4      269.96      162.71    199.50 o 
  -7   4   4     2290.23     2658.90    199.34 o 
  -6   4   4     1257.17     1129.06    103.48 o 
  -5   4   4    44681.18    44969.33    735.80 o 
  -4   4   4    30112.38    30928.03    479.67 o 
  -3   4   4     1998.58     1940.95     96.41 o 
  -2   4   4      404.28      423.81     55.60 o 
  -1   4   4     1344.84     1418.83     83.77 o 
   0   4   4     3183.89     3583.53    124.60 o 
   1   4   4     3065.64     3452.28    229.16 o 
   2   4   4     7275.83     7305.58    291.45 o 
   3   4   4       26.30       87.56    142.59 o 
   4   4   4    42342.16    41404.80   1379.71 o 
   5   4   4    17373.43    16764.89    414.41 o 
   6   4   4        7.22       78.91     81.46 o 
   7   4   4     3559.04     4082.68    387.66 o 
   8   4   4     2305.13     2732.19    364.38 o 
   9   4   4      285.02      132.57    245.83 o 
  10   4   4      133.12      207.22    281.86 o 
  -9   5   4      763.17      799.31    162.43 o 
  -8   5   4     1153.73     1193.12    174.43 o 
  -7   5   4       46.02       70.09     87.95 o 
  -6   5   4     1033.43      982.44    137.25 o 
  -5   5   4     6911.37     6669.99    193.77 o 
  -4   5   4    23818.10    23308.70    403.62 o 
  -3   5   4     1317.49     1465.93     94.30 o 
  -2   5   4    30221.73    28138.89    593.70 o 
  -1   5   4     3421.56     3146.20    138.42 o 
   0   5   4     2421.99     2240.26    111.40 o 
   1   5   4    13128.58    12600.41    265.66 o 
   2   5   4     4314.71     4556.82    251.91 o 
   3   5   4      119.42       52.50     81.67 o 
   4   5   4      208.73      140.90     85.59 o 
   5   5   4     2966.43     2512.29    294.27 o 
   6   5   4     3880.19     4197.66    383.83 o 
   7   5   4    13189.99    13249.91    656.69 o 
   8   5   4     3574.07     3877.61    435.28 o 
   9   5   4       30.16       20.59    254.83 o 
  -9   6   4     4387.16     4762.79    308.58 o 
  -8   6   4     5648.26     6084.86    324.29 o 
  -7   6   4      148.55       93.83    125.49 o 
  -6   6   4      989.04      979.64    148.57 o 
  -5   6   4      969.62      831.07    134.20 o 
  -4   6   4      454.75      509.89    112.38 o 
  -3   6   4      669.10      939.17    131.49 o 
  -2   6   4    23251.08    22500.01    401.18 o 
  -1   6   4    15462.70    15310.06    314.48 o 
   0   6   4    10090.22     9937.17    334.43 o 
   1   6   4    17574.99    16595.04    406.31 o 
   2   6   4      694.75      848.22     91.99 o 
   3   6   4     4310.14     4243.36    211.46 o 
   4   6   4    12669.99    13180.67    463.30 o 
   5   6   4     3403.42     3424.54    360.61 o 
   6   6   4       21.47     -101.68    184.05 o 
   7   6   4     2084.56     2156.55    357.92 o 
   8   6   4     3276.11     3900.50    457.14 o 
   9   6   4      139.89      270.28    297.31 o 
  -8   7   4     5303.37     5244.94    365.18 o 
  -7   7   4        6.91      -76.94     76.94 o 
  -6   7   4    12471.08    12933.47    451.22 o 
  -5   7   4    12237.10    12802.68    435.12 o 
  -4   7   4     2282.05     2586.29    312.89 o 
  -3   7   4      417.91      622.69    125.51 o 
  -2   7   4        0.35      -40.93     91.07 o 
  -1   7   4     3622.19     3775.82    162.24 o 
   0   7   4     1407.08     1505.30    137.70 o 
   1   7   4     1259.97     1337.87    115.66 o 
   2   7   4     1274.09     1272.50    114.39 o 
   3   7   4    24849.13    25184.54    870.62 o 
   4   7   4    21643.44    23699.42    868.57 o 
   5   7   4     6474.80     6946.73    490.95 o 
   6   7   4       15.30     -186.62    186.62 o 
   7   7   4     1580.87     1848.65    361.75 o 
   8   7   4      147.32      114.55    280.58 o 
  -7   8   4      119.54      246.22    252.26 o 
  -6   8   4     9507.61     9589.64    402.20 o 
  -5   8   4    12697.11    13245.35    753.96 o 
  -4   8   4      645.50      778.77    146.99 o 
  -3   8   4     2726.75     2838.69    215.96 o 
  -2   8   4      330.35      208.62    145.44 o 
  -1   8   4     2446.16     2501.66    150.51 o 
   0   8   4    14804.96    14998.06    345.82 o 
   1   8   4    11561.87    11674.08    370.83 o 
   2   8   4     2079.86     2008.29    193.39 o 
   3   8   4     8753.91     8538.10    520.82 o 
   4   8   4     8833.38    10118.09    580.09 o 
   5   8   4     2919.19     2467.19    360.55 o 
   6   8   4     1379.89     1105.81    317.97 o 
   7   8   4      113.27     -223.95    223.95 o 
  -6   9   4      382.01      376.06    147.43 o 
  -5   9   4     2694.28     2840.97    291.00 o 
  -4   9   4     1312.48     1256.51    182.49 o 
  -3   9   4      363.34      291.00    128.54 o 
  -2   9   4       31.66      -96.85     99.57 o 
  -1   9   4    10617.19    11743.31    417.16 o 
   0   9   4    19737.59    20402.73    548.67 o 
   1   9   4    11556.31    12175.14    693.23 o 
   2   9   4     1164.78     1261.55    269.04 o 
   3   9   4      549.74      698.92    262.58 o 
   4   9   4       10.18       28.31    220.08 o 
   5   9   4      776.25      983.41    319.22 o 
   6   9   4       77.32      109.40    276.71 o 
  -5  10   4       53.21      -28.91    114.71 o 
  -4  10   4     4043.90     4402.57    378.63 o 
  -3  10   4     5634.71     5946.63    329.70 o 
  -2  10   4      423.22      609.51    156.84 o 
  -1  10   4     3003.81     3163.51    347.03 o 
   0  10   4     9581.68    10529.47    620.06 o 
   1  10   4     1662.82     1810.06    314.12 o 
   2  10   4      639.28      413.18    256.14 o 
   3  10   4     1197.52     1108.34    305.08 o 
   4  10   4      225.99      240.68    266.42 o 
  -2  11   4     1127.71     1139.96    200.29 o 
  -1  11   4      481.85      473.66    235.54 o 
   0  11   4       25.77       20.59    204.64 o 
  -2 -11   5       99.64      -69.50    214.94 o 
  -1 -11   5      244.62      746.50    298.60 o 
   0 -11   5      379.15      348.80    248.41 o 
   1 -11   5      415.07      613.95    270.29 o 
   2 -11   5     4447.81     4096.84    475.24 o 
  -4 -10   5        0.06     -173.75    173.75 o 
  -3 -10   5      731.46      603.69    257.44 o 
  -2 -10   5     1331.96     1141.84    305.09 o 
  -1 -10   5        5.56      -51.48    185.33 o 
   0 -10   5      405.78      428.61    223.96 o 
   1 -10   5     4257.74     3199.24    409.56 o 
   2 -10   5     7606.09     6529.55    530.92 o 
   3 -10   5     8207.31     6571.28    543.85 o 
   4 -10   5      206.62      119.70    199.50 o 
   5 -10   5      420.85      379.21    134.49 o 
  -6  -9   5     1161.56     1177.83    203.25 o 
  -5  -9   5       33.67      197.74    141.52 o 
  -4  -9   5     1145.18     1368.11    190.47 o 
  -3  -9   5      162.84      397.70    221.37 o 
  -2  -9   5     7369.08     7459.05    529.66 o 
  -1  -9   5     7810.00     6749.64    518.11 o 
   0  -9   5     1923.24     1649.25    314.14 o 
   1  -9   5     1932.18     1570.72    298.69 o 
   2  -9   5     6391.89     5683.53    467.72 o 
   3  -9   5      952.21      382.31    198.23 o 
   4  -9   5      592.04      778.90    143.58 o 
   5  -9   5     1239.99      888.78    156.10 o 
   6  -9   5      197.25      242.93    144.15 o 
  -7  -8   5      244.87      202.07    244.54 o 
  -6  -8   5     1094.60     1040.36    162.19 o 
  -5  -8   5      185.14       14.56     94.87 o 
  -4  -8   5       11.49      -65.83     82.50 o 
  -3  -8   5     1111.06      982.65    172.50 o 
  -2  -8   5     9265.00     8076.35    537.65 o 
  -1  -8   5    22667.79    20575.59    857.10 o 
   0  -8   5     2302.97     2048.59    298.73 o 
   1  -8   5     5457.51     4354.82    389.10 o 
   2  -8   5     2192.63     1957.16    163.36 o 
   3  -8   5      481.46      562.33    153.81 o 
   4  -8   5       79.19      101.68     87.82 o 
   5  -8   5       46.86      104.12     99.45 o 
   6  -8   5       12.16       16.91    110.68 o 
   7  -8   5     1035.34      970.94    166.23 o 
  -8  -7   5     1202.99     1595.57    373.31 o 
  -7  -7   5     2023.00     2144.35    209.39 o 
  -6  -7   5     1311.23     1400.83    170.74 o 
  -5  -7   5     4751.44     4881.06    271.16 o 
  -4  -7   5     1423.29     1340.79    156.34 o 
  -3  -7   5      234.87       97.29    105.54 o 
  -2  -7   5     4204.60     4459.00    290.48 o 
  -1  -7   5     3109.31     3205.03    181.37 o 
   0  -7   5      703.96      504.59    189.22 o 
   1  -7   5     4642.30     4451.15    204.47 o 
   2  -7   5    10787.03    10765.92    333.14 o 
   3  -7   5      316.15      281.54     94.60 o 
   4  -7   5     7417.04     7434.06    570.98 o 
   5  -7   5      706.25      828.73    142.23 o 
   6  -7   5      615.82      695.65    136.38 o 
   7  -7   5       46.40        3.48     86.44 o 
   8  -7   5      154.71      136.85    104.47 o 
  -9  -6   5      426.78      236.95    130.56 o 
  -8  -6   5     1510.21     1640.25    193.73 o 
  -7  -6   5      945.05      892.78    145.68 o 
  -6  -6   5      400.02      572.49    119.83 o 
  -5  -6   5    15586.68    15518.07    996.02 o 
  -4  -6   5     4335.42     4395.43    219.44 o 
  -3  -6   5     5680.35     5501.86    230.25 o 
  -2  -6   5    12162.03    12323.82    521.44 o 
  -1  -6   5     2148.05     2356.84    295.53 o 
   0  -6   5     2397.98     2374.06    103.10 o 
   1  -6   5     2372.12     2116.85    137.86 o 
   2  -6   5     3256.60     3189.36    172.98 o 
   3  -6   5      537.11      428.48    117.78 o 
   4  -6   5     8818.43     9043.87    313.16 o 
   5  -6   5     3047.48     3249.75    201.70 o 
   6  -6   5     4053.41     4282.80    247.94 o 
   7  -6   5     7683.51     7549.81    323.20 o 
   8  -6   5     2093.35     2008.19    191.08 o 
   9  -6   5      310.28      186.63    155.74 o 
  -9  -5   5      210.98      495.91    137.22 o 
  -8  -5   5      101.97       61.66    113.90 o 
  -7  -5   5       35.76       53.21     81.26 o 
  -6  -5   5      534.99      432.65    109.02 o 
  -5  -5   5      990.09     1056.22    126.28 o 
  -4  -5   5        2.78      -19.39     55.37 o 
  -3  -5   5    22260.25    21314.58    472.31 o 
  -2  -5   5    59001.52    58281.55    976.54 o 
  -1  -5   5     8864.80     9285.21    220.14 o 
   0  -5   5      735.50      704.64     57.43 o 
   1  -5   5      236.55      182.16     48.70 o 
   2  -5   5      996.07     1187.09    106.89 o 
   3  -5   5     3347.52     3197.58    165.86 o 
   4  -5   5     4770.21     4815.18    215.17 o 
   5  -5   5      565.74      724.56    111.01 o 
   6  -5   5     6726.05     6597.71    274.50 o 
   7  -5   5    18667.57    17925.81    491.74 o 
   8  -5   5     3491.19     3770.66    345.13 o 
   9  -5   5       63.26       88.81    151.87 o 
 -10  -4   5      699.12      840.63    169.26 o 
  -9  -4   5     1151.33     1108.72    159.22 o 
  -8  -4   5     4310.82     4248.97    239.90 o 
  -7  -4   5     5376.36     5406.60    251.85 o 
  -6  -4   5    10065.54    10323.13    334.01 o 
  -5  -4   5     4621.50     4552.52    278.29 o 
  -4  -4   5    12231.14    12016.49    575.13 o 
  -3  -4   5    12470.91    12110.05    314.00 o 
  -2  -4   5    24840.97    25522.36    437.72 o 
  -1  -4   5    14155.29    14164.52    329.52 o 
   0  -4   5     1617.16     1682.83     72.21 o 
   1  -4   5     9448.35     9635.10    183.45 o 
   2  -4   5    13330.34    14131.28    232.94 o 
   3  -4   5    33964.06    33089.11    733.90 o 
   4  -4   5    26654.11    25556.50    542.45 o 
   5  -4   5    11642.79    11330.97    336.53 o 
   6  -4   5     1011.23     1056.79    121.88 o 
   7  -4   5     3282.10     3348.60    198.81 o 
   8  -4   5     4985.83     4284.43    354.24 o 
   9  -4   5      195.34      184.05    155.73 o 
  10  -4   5      937.32      980.85    236.85 o 
 -10  -3   5      207.29      187.42    113.12 o 
  -9  -3   5      128.20      202.52    100.60 o 
  -8  -3   5       32.61       -6.32     76.57 o 
  -7  -3   5     6013.59     5637.83    247.67 o 
  -6  -3   5    66661.23    65214.78   1114.87 o 
  -5  -3   5    28444.63    27200.56   1372.44 o 
  -4  -3   5      767.59      776.80     88.74 o 
  -3  -3   5      683.28      692.01     89.99 o 
  -2  -3   5     1440.22     1594.11     68.68 o 
  -1  -3   5     5802.70     5902.08    247.56 o 
   0  -3   5     6336.78     5965.13    160.18 o 
   1  -3   5       50.29       98.52     28.46 o 
   2  -3   5     7137.77     7792.01    153.62 o 
   3  -3   5    74104.82    74829.41    912.73 o 
   4  -3   5    39504.57    37501.31    694.49 o 
   5  -3   5      490.93      626.04    229.76 o 
   6  -3   5      918.21      808.37    102.81 o 
   7  -3   5       35.58       15.44    109.40 o 
   8  -3   5     2217.09     1941.62    253.65 o 
   9  -3   5     4331.47     4581.30    379.95 o 
  10  -3   5       74.07      120.98    145.44 o 
 -10  -2   5     2205.31     2206.48    206.78 o 
  -9  -2   5     2499.24     2280.15    192.70 o 
  -8  -2   5     2243.83     2104.79    276.18 o 
  -7  -2   5     3239.53     3152.24    187.82 o 
  -6  -2   5    15215.45    15121.65    388.92 o 
  -5  -2   5    26138.01    24341.26    397.35 o 
  -4  -2   5      794.92      627.34     58.81 o 
  -3  -2   5    13397.79    12638.24    415.45 o 
  -2  -2   5      577.35      752.07     51.28 o 
  -1  -2   5    27399.29    26360.07    379.68 o 
   0  -2   5    52947.14    54358.84    672.52 o 
   1  -2   5    19380.79    20562.24    302.09 o 
   2  -2   5     6563.25     6616.08    138.24 o 
   3  -2   5     5266.65     5101.80    127.83 o 
   4  -2   5    19353.89    19390.80    316.48 o 
   5  -2   5       39.14       14.16     44.90 o 
   6  -2   5     8665.50     8879.25    269.15 o 
   7  -2   5      123.11      196.92    119.70 o 
   8  -2   5     6645.27     6073.29    395.61 o 
   9  -2   5     6242.25     6042.63    418.73 o 
  10  -2   5     2890.68     2342.18    298.73 o 
 -10  -1   5    10203.55    11260.85    404.80 o 
  -9  -1   5    17066.54    16484.52    522.81 o 
  -8  -1   5     4817.16     4741.23    233.49 o 
  -7  -1   5      921.39     1165.05    124.93 o 
  -6  -1   5       53.43       27.57     44.84 o 
  -5  -1   5     2943.58     2842.70    193.08 o 
  -4  -1   5     1620.26     1317.81     80.96 o 
  -3  -1   5     3175.94     2876.63    132.90 o 
  -2  -1   5      475.93      511.09     45.55 o 
  -1  -1   5    48632.30    45878.41    712.45 o 
   0  -1   5    94690.93    95936.44   1116.34 o 
   1  -1   5     6605.07     6964.19    197.29 o 
   2  -1   5     4466.78     5338.51    342.38 o 
   3  -1   5     3812.86     3896.01    113.83 o 
   4  -1   5        7.86      144.38     61.64 o 
   5  -1   5     3733.25     3753.04    128.09 o 
   6  -1   5       38.47        1.65     86.23 o 
   7  -1   5      541.33      260.01    124.86 o 
   8  -1   5     3374.15     2944.02    279.46 o 
   9  -1   5     5266.21     4877.14    371.00 o 
  10  -1   5      219.96      159.60    159.60 o 
 -10   0   5     3486.45     3493.41    339.32 o 
  -9   0   5    11341.42    11311.76    379.67 o 
  -8   0   5     1856.95     2034.23    212.44 o 
  -7   0   5     7484.81     7548.85    254.91 o 
  -6   0   5     4952.25     5100.93    167.16 o 
  -5   0   5     1978.52     2062.14    105.69 o 
  -4   0   5    10093.63     9979.03    213.28 o 
  -3   0   5    25953.50    25954.88    389.81 o 
  -2   0   5     1347.13     1235.89     77.63 o 
  -1   0   5     1306.22     1086.82     73.17 o 
   0   0   5    18590.43    18628.87    274.87 o 
   1   0   5        4.21       45.95     26.34 o 
   2   0   5    27447.17    28623.32    392.23 o 
   3   0   5    10790.21    10595.50    311.33 o 
   4   0   5     3640.51     4178.72    113.46 o 
   5   0   5     2890.40     2862.72    160.93 o 
   6   0   5    12952.91    13279.07    364.67 o 
   7   0   5      850.04      814.72    125.26 o 
   8   0   5     1496.68     1799.26    169.51 o 
   9   0   5      130.07       47.62    133.85 o 
  10   0   5       36.07       59.20    132.56 o 
 -10   1   5      217.23      220.73    104.18 o 
  -9   1   5        8.39        4.83     70.00 o 
  -8   1   5      671.21      750.31    164.41 o 
  -7   1   5     3998.61     4022.99    160.37 o 
  -6   1   5    13135.01    12801.99    438.20 o 
  -5   1   5     3215.76     3192.98    178.45 o 
  -4   1   5    37742.63    38013.29    544.37 o 
  -3   1   5      721.72      634.22     74.14 o 
  -2   1   5      443.70      501.06     48.14 o 
  -1   1   5    41670.42    40599.41    531.69 o 
   0   1   5    14783.56    13336.86    219.15 o 
   1   1   5       58.30      155.03     28.08 o 
   2   1   5     7867.43     8728.49    270.46 o 
   3   1   5    17321.78    16348.58    521.09 o 
   4   1   5     2561.70     2941.65    154.56 o 
   5   1   5     9145.64     8825.29    573.45 o 
   6   1   5      987.26      945.83    119.70 o 
   7   1   5     1952.55     1913.70    165.86 o 
   8   1   5    19338.00    18627.13    496.09 o 
   9   1   5     6042.74     5982.34    299.12 o 
  10   1   5        7.08      -81.08    118.41 o 
 -10   2   5     6531.89     6796.45    324.29 o 
  -9   2   5      534.99      243.06     84.39 o 
  -8   2   5       73.75       63.22     59.07 o 
  -7   2   5     1235.08     1345.80    106.69 o 
  -6   2   5     1453.95     1507.77    103.06 o 
  -5   2   5     1658.72     1588.28     97.71 o 
  -4   2   5     2755.54     2944.26    137.47 o 
  -3   2   5      637.11      659.62     60.33 o 
  -2   2   5    43391.17    44240.43    597.04 o 
  -1   2   5    30481.94    26974.69    393.67 o 
   0   2   5    17927.02    16056.98    263.42 o 
   1   2   5      289.95      282.31     62.10 o 
   2   2   5    11760.41    10983.42    277.24 o 
   3   2   5      533.77      436.65     76.43 o 
   4   2   5     9491.05     8731.24    270.11 o 
   5   2   5     1319.86     1444.72    134.24 o 
   6   2   5      347.90      370.30     94.51 o 
   7   2   5    13454.80    12905.34    969.20 o 
   8   2   5    13167.38    12753.26    407.71 o 
   9   2   5     3243.39     3234.03    497.07 o 
  10   2   5      100.63     -115.83    213.65 o 
 -10   3   5     9394.04    10212.14    482.71 o 
  -9   3   5     1346.63     1143.57    194.39 o 
  -8   3   5     4002.71     4341.69    197.31 o 
  -7   3   5     1891.15     1816.16    123.25 o 
  -6   3   5      293.32      341.61     67.71 o 
  -5   3   5    21271.37    20948.30    378.83 o 
  -4   3   5    23273.48    22740.96    388.48 o 
  -3   3   5     2385.97     2660.92    211.23 o 
  -2   3   5     3406.56     3285.45    117.13 o 
  -1   3   5    32586.46    30156.04    445.42 o 
   0   3   5     6686.37     6237.20    155.01 o 
   1   3   5     2286.86     2049.88     87.83 o 
   2   3   5     5622.54     5469.73    136.44 o 
   3   3   5      667.38      665.62    155.76 o 
   4   3   5    36818.51    36767.60    687.81 o 
   5   3   5    37313.38    38047.75   1473.76 o 
   6   3   5     4265.92     4001.27    214.18 o 
   7   3   5       29.00       35.16     76.73 o 
   8   3   5     4199.29     4653.52    259.76 o 
   9   3   5     1036.29      807.10    271.61 o 
  10   3   5      209.19     -124.85    248.40 o 
 -10   4   5     1436.52     1186.17    175.43 o 
  -9   4   5     3985.32     4172.93    274.47 o 
  -8   4   5     1072.86     1109.37    187.30 o 
  -7   4   5      406.97      436.15    112.76 o 
  -6   4   5     4901.64     5184.15    266.97 o 
  -5   4   5    37442.51    37643.45    584.33 o 
  -4   4   5    43388.76    44050.77    643.63 o 
  -3   4   5     7573.67     7533.65    192.98 o 
  -2   4   5     4001.69     4374.55    215.32 o 
  -1   4   5      337.96      351.60     54.13 o 
   0   4   5    12099.93    11501.09    238.39 o 
   1   4   5     6170.69     6400.54    185.15 o 
   2   4   5      736.75      850.08    185.80 o 
   3   4   5    15443.90    14923.86    376.63 o 
   4   4   5    34630.63    34147.39    779.41 o 
   5   4   5    25677.41    24272.44    541.83 o 
   6   4   5     2387.35     2468.77    181.04 o 
   7   4   5     2101.44     1521.87    301.28 o 
   8   4   5     1481.89     1337.56    302.53 o 
   9   4   5     2136.23     2244.06    377.23 o 
  -9   5   5     4940.70     5638.84    318.76 o 
  -8   5   5     7952.73     8029.33    510.36 o 
  -7   5   5     1022.52     1259.21    167.48 o 
  -6   5   5      913.86     1221.35    222.70 o 
  -5   5   5    16669.61    16909.34    700.92 o 
  -4   5   5    17031.59    17263.71    551.58 o 
  -3   5   5      254.43      296.36     60.95 o 
  -2   5   5     4594.80     4614.94    211.26 o 
  -1   5   5     3382.47     3513.18    137.64 o 
   0   5   5    14523.85    14990.69    299.26 o 
   1   5   5    42545.23    41141.29    656.24 o 
   2   5   5    17415.80    16878.58    500.95 o 
   3   5   5     1367.24     1257.84    129.80 o 
   4   5   5     8656.90     9316.96    309.51 o 
   5   5   5     1716.62     1649.24    155.12 o 
   6   5   5        1.93      -30.89    184.04 o 
   7   5   5      732.63      145.45    240.71 o 
   8   5   5     1543.17     1784.28    347.59 o 
   9   5   5     1151.41     1162.39    351.42 o 
  -9   6   5     5281.29     5168.10    656.92 o 
  -8   6   5    12919.75    13849.15   1369.10 o 
  -7   6   5     5202.86     5335.32    424.46 o 
  -6   6   5      366.40      424.60    163.46 o 
  -5   6   5      922.30      773.11    137.63 o 
  -4   6   5     5958.53     6017.56    194.58 o 
  -3   6   5      301.20      337.02     67.72 o 
  -2   6   5     2842.65     2878.69    137.86 o 
  -1   6   5     2848.71     2968.13    251.47 o 
   0   6   5    15837.19    15858.40    327.88 o 
   1   6   5    32122.68    32839.98    531.02 o 
   2   6   5    12973.72    12923.74    294.43 o 
   3   6   5     3883.49     3657.83    207.64 o 
   4   6   5     8561.04     8738.58    316.74 o 
   5   6   5      253.39       10.30    190.49 o 
   6   6   5       18.29     -172.46    172.46 o 
   7   6   5       36.34     -104.25    223.94 o 
   8   6   5      477.80      321.78    288.32 o 
  -8   7   5     4887.24     5047.34    330.61 o 
  -7   7   5      554.65      597.60    156.04 o 
  -6   7   5     2988.74     3347.66    252.18 o 
  -5   7   5     5891.03     6800.23    325.66 o 
  -4   7   5       63.63      -15.88     86.44 o 
  -3   7   5    15149.26    15412.51    673.91 o 
  -2   7   5     3529.78     3601.90    163.24 o 
  -1   7   5       20.20       44.25     63.38 o 
   0   7   5     3106.29     3082.80    157.62 o 
   1   7   5      805.73      719.11    119.13 o 
   2   7   5      300.75      448.59    111.47 o 
   3   7   5     2353.40     2317.39    420.41 o 
   4   7   5    10305.17    10355.25    579.02 o 
   5   7   5       93.75       96.53    220.08 o 
   6   7   5     5193.11     5452.86    499.81 o 
   7   7   5     3056.31     3528.21    446.82 o 
   8   7   5       73.44      342.35    305.03 o 
  -7   8   5        1.25      112.46    117.53 o 
  -6   8   5     2077.26     2399.96    368.86 o 
  -5   8   5     1669.74     2267.90    219.25 o 
  -4   8   5       61.42      -16.19    103.90 o 
  -3   8   5     9574.85     9320.10    371.97 o 
  -2   8   5     8248.57     8736.91    353.10 o 
  -1   8   5     1523.56     1331.18    123.28 o 
   0   8   5    12778.99    12625.05    317.98 o 
   1   8   5     1928.28     2014.97    146.64 o 
   2   8   5     1201.43     1306.66    153.01 o 
   3   8   5     1858.57     2330.31    339.89 o 
   4   8   5     1943.86     1304.21    315.43 o 
   5   8   5      401.81      162.18    257.42 o 
   6   8   5     1952.85     1886.09    378.51 o 
   7   8   5     1066.26      203.38    293.49 o 
  -6   9   5      101.05      207.97    140.01 o 
  -5   9   5      355.57      228.41    160.89 o 
  -4   9   5       64.43      347.65    132.80 o 
  -3   9   5       95.30      -18.35    112.67 o 
  -2   9   5       67.37      101.10    115.12 o 
  -1   9   5     3874.14     3577.24    377.36 o 
   0   9   5    16611.21    17432.50    398.66 o 
   1   9   5     9893.56    10857.29    371.20 o 
   2   9   5      285.98       92.67    205.93 o 
   3   9   5     1450.28     1280.91    294.80 o 
   4   9   5       38.12     -218.80    218.80 o 
   5   9   5      992.13      885.61    316.66 o 
   6   9   5      516.88       86.24    307.62 o 
  -5  10   5      206.24      214.42    143.89 o 
  -4  10   5     6895.84     7004.77    370.20 o 
  -3  10   5     3386.57     3592.64    279.47 o 
  -2  10   5     2540.99     2964.00    330.26 o 
  -1  10   5     2528.03     2817.78    242.46 o 
   0  10   5     3941.71     4219.06    419.85 o 
   2  10   5        9.46      -97.81    200.78 o 
   3  10   5     2877.01     1681.63    338.64 o 
   4  10   5      169.31      -25.74    271.57 o 
  -2  11   5      896.41      792.13    183.80 o 
  -1  11   5        6.59      142.86    213.65 o 
   0 -11   6     1838.80     1552.59    351.46 o 
  -4 -10   6      355.41      665.43    284.45 o 
  -3 -10   6      115.43      -79.80    194.34 o 
  -2 -10   6        2.46       29.60    203.35 o 
  -1 -10   6       28.81     -184.05    185.33 o 
   0 -10   6       10.36      175.04    204.64 o 
   1 -10   6      405.21      169.90    196.93 o 
   2 -10   6     6714.35     5885.53    515.37 o 
   3 -10   6     3412.18     3711.22    444.27 o 
   4 -10   6       22.93      104.25    191.77 o 
  -6  -9   6     1472.73     1582.11    354.01 o 
  -5  -9   6      152.60     -195.63    220.09 o 
  -4  -9   6     2658.67     1541.24    316.75 o 
  -3  -9   6      408.82      302.47    217.52 o 
  -2  -9   6     5066.56     5898.48    492.08 o 
  -1  -9   6     6409.72     5585.56    487.05 o 
   0  -9   6     5750.66     5427.76    475.40 o 
   1  -9   6     1282.89      991.23    267.76 o 
   2  -9   6      622.74      553.48    227.83 o 
   3  -9   6     4411.24     4913.69    463.68 o 
   4  -9   6       51.16      134.70    103.81 o 
   5  -9   6     1077.93     1043.71    167.34 o 
   6  -9   6      223.77       86.16    114.90 o 
  -7  -8   6       85.00       65.25    123.37 o 
  -6  -8   6       35.05       96.00    109.04 o 
  -5  -8   6     1079.68     1117.18    162.18 o 
  -4  -8   6      205.05      156.69    122.92 o 
  -3  -8   6      980.30      703.69    161.55 o 
  -2  -8   6    21406.41    19560.00    864.48 o 
  -1  -8   6    18246.59    15263.11    742.62 o 
   0  -8   6     3567.42     3213.33    367.05 o 
   1  -8   6       61.16       72.07    160.88 o 
   2  -8   6        3.47      -64.35    146.72 o 
   3  -8   6      433.11      410.63    107.15 o 
   4  -8   6     8614.63     8043.42    785.64 o 
   5  -8   6      458.66      325.36    114.73 o 
   6  -8   6      517.75      467.43    122.86 o 
   7  -8   6     3129.73     4080.92    621.94 o 
  -8  -7   6     1660.43     1379.01    193.99 o 
  -7  -7   6       86.53      137.97    158.31 o 
  -6  -7   6     2818.60     3101.71    305.17 o 
  -5  -7   6     7447.86     7508.16    315.10 o 
  -4  -7   6     9589.38    10540.07    357.65 o 
  -3  -7   6     3974.93     3976.46    214.94 o 
  -2  -7   6     3445.84     3332.72    191.99 o 
  -1  -7   6    10498.64     9595.21    552.06 o 
   0  -7   6     1430.80     1458.64    265.21 o 
   1  -7   6     2303.85     2365.85    161.83 o 
   2  -7   6      393.02      374.38     93.33 o 
   3  -7   6     7138.93     6840.92    275.58 o 
   4  -7   6    11751.07    12072.81    637.21 o 
   5  -7   6     8153.99     8333.45    332.53 o 
   6  -7   6      690.75      795.49    135.72 o 
   7  -7   6       68.47       87.60    102.65 o 
   8  -7   6      670.68      778.73    223.97 o 
  -8  -6   6        2.93     -101.67    101.67 o 
  -7  -6   6        2.89       30.27     97.38 o 
  -6  -6   6    13163.24    12946.89    415.66 o 
  -5  -6   6    24690.53    24988.73    676.32 o 
  -4  -6   6     8492.61     8996.12    447.37 o 
  -3  -6   6      218.60      207.32     79.88 o 
  -2  -6   6     3539.97     3767.49    185.68 o 
  -1  -6   6        1.63      -30.03     53.74 o 
   0  -6   6     6148.91     6000.42    222.33 o 
   1  -6   6     2053.68     1942.16    139.34 o 
   2  -6   6       19.64       -5.84     63.71 o 
   3  -6   6     5678.81     5073.28    226.22 o 
   4  -6   6    14474.06    14214.29    408.92 o 
   5  -6   6     3342.19     3350.99    213.97 o 
   6  -6   6      422.68      329.71    109.79 o 
   7  -6   6     2154.91     1876.06    196.99 o 
   8  -6   6     1453.40     1145.72    226.57 o 
  -9  -5   6     1819.91     1977.88    293.53 o 
  -8  -5   6     3697.49     3589.49    245.67 o 
  -7  -5   6      435.92      417.62    115.00 o 
  -6  -5   6      505.96      531.79    111.67 o 
  -5  -5   6     9058.04     8912.91    307.55 o 
  -4  -5   6     2460.13     2459.80    160.18 o 
  -3  -5   6     7962.51     7973.66    264.54 o 
  -2  -5   6     9449.51     9289.47    278.19 o 
  -1  -5   6      252.81      353.10     75.34 o 
   0  -5   6    13479.76    13228.16    257.31 o 
   1  -5   6    15009.92    14457.63    258.19 o 
   2  -5   6     1835.35     2046.57    141.25 o 
   3  -5   6     2600.21     2602.63    282.03 o 
   4  -5   6      263.38      387.01    114.55 o 
   5  -5   6      215.45      259.51     88.22 o 
   6  -5   6     2149.26     2082.87    172.38 o 
   7  -5   6     4211.44     3597.37    320.71 o 
   8  -5   6      561.46      494.26    175.05 o 
   9  -5   6      416.09      633.26    213.66 o 
  -9  -4   6     6482.27     6606.90    316.55 o 
  -8  -4   6     7231.27     7194.62    309.78 o 
  -7  -4   6        5.93       15.00     74.34 o 
  -6  -4   6     2068.84     1966.15    163.29 o 
  -5  -4   6     7382.38     7798.49    556.90 o 
  -4  -4   6      180.63      148.66     66.83 o 
  -3  -4   6       17.75       -1.03     78.51 o 
  -2  -4   6    11640.28    11379.24    277.14 o 
  -1  -4   6      188.20      212.80     39.55 o 
   0  -4   6    15328.78    14728.30    260.85 o 
   1  -4   6    10449.04    10622.87    283.33 o 
   2  -4   6      195.01      278.98     44.97 o 
   3  -4   6    20871.67    21029.51    471.23 o 
   4  -4   6    39647.79    38557.93    739.16 o 
   5  -4   6      429.51      625.19    132.58 o 
   6  -4   6       62.38       51.85     76.33 o 
   7  -4   6     2231.38     2311.17    257.51 o 
   8  -4   6      451.37      691.19    187.92 o 
   9  -4   6        8.05      102.96    146.72 o 
 -10  -3   6       46.74      122.46    108.93 o 
  -9  -3   6     1156.85     1089.24    155.41 o 
  -8  -3   6     1193.64     1018.35    139.46 o 
  -7  -3   6     8655.33     8494.15    355.82 o 
  -6  -3   6    19403.43    19358.50    475.07 o 
  -5  -3   6     8233.47     7810.43    328.82 o 
  -4  -3   6      585.54      735.15     92.38 o 
  -3  -3   6    11015.48    11369.05    509.49 o 
  -2  -3   6     2678.23     2907.73    100.19 o 
  -1  -3   6    14874.54    15082.66    268.09 o 
   0  -3   6     1449.12     1795.93     85.66 o 
   1  -3   6       32.35       97.74     32.91 o 
   2  -3   6    20385.82    21221.60    324.40 o 
   3  -3   6    28761.43    29207.41    502.99 o 
   4  -3   6    27151.59    26832.85    551.60 o 
   5  -3   6     2596.05     2415.36    150.87 o 
   6  -3   6     5343.66     4967.07    325.98 o 
   7  -3   6      429.72      397.72    148.02 o 
   8  -3   6     5425.16     5061.61    369.73 o 
   9  -3   6     1907.71     1824.29    269.07 o 
  10  -3   6      334.87      265.14    190.49 o 
 -10  -2   6     1688.68     1901.46    195.47 o 
  -9  -2   6     6564.06     6605.18    473.51 o 
  -8  -2   6     2363.79     2400.05    358.59 o 
  -7  -2   6     3512.07     3395.00    192.75 o 
  -6  -2   6    20490.29    18988.29    458.39 o 
  -5  -2   6     8215.39     8025.03    260.69 o 
  -4  -2   6      953.48      958.31     71.85 o 
  -3  -2   6     2314.67     2368.56    100.16 o 
  -2  -2   6      313.30      310.19     44.37 o 
  -1  -2   6    44360.18    46584.80    604.05 o 
   0  -2   6   103952.48   106629.29   1254.42 o 
   1  -2   6    24820.03    24650.65    360.93 o 
   2  -2   6     1700.56     1743.08     77.95 o 
   3  -2   6    13285.54    14067.83    537.70 o 
   4  -2   6    11004.59    10781.18    218.65 o 
   5  -2   6      235.85      182.36     71.20 o 
   6  -2   6      193.71      252.27    123.56 o 
   7  -2   6        0.01       61.78    114.55 o 
   8  -2   6     6754.84     5551.32    384.00 o 
   9  -2   6    15281.82    14754.96    672.26 o 
  10  -2   6     2487.47     1793.52    288.41 o 
 -10  -1   6     7869.42     8001.90    433.63 o 
  -9  -1   6    10586.46    10779.64    379.96 o 
  -8  -1   6     4510.31     4902.68    242.81 o 
  -7  -1   6     1199.43     1526.29    141.30 o 
  -6  -1   6        0.35       62.32     49.31 o 
  -5  -1   6    10145.58     9927.67    291.08 o 
  -4  -1   6     3782.56     3638.20    130.88 o 
  -3  -1   6      357.04      385.62     49.41 o 
  -2  -1   6    18294.29    17979.29    290.68 o 
  -1  -1   6    69810.47    72430.48    881.53 o 
   0  -1   6   121536.93   120178.02   1394.28 o 
   1  -1   6    24100.53    23494.45    412.52 o 
   2  -1   6     4416.19     4444.20    121.39 o 
   3  -1   6     2089.37     1973.87     88.16 o 
   4  -1   6     4627.63     4423.13    132.50 o 
   5  -1   6    16420.80    16448.86    392.96 o 
   6  -1   6     1028.42     1008.53    208.55 o 
   7  -1   6     2603.79     2140.16    239.51 o 
   8  -1   6     4917.81     4603.99    345.24 o 
   9  -1   6     5796.34     6145.15    426.42 o 
  10  -1   6     2305.66     2238.95    289.69 o 
 -10   0   6     5956.20     5942.50    294.27 o 
  -9   0   6     8576.63     8702.76    862.30 o 
  -8   0   6     1171.47     1241.91    137.95 o 
  -7   0   6     1079.41     1295.30    123.90 o 
  -6   0   6     4649.08     4612.22    256.39 o 
  -5   0   6     9694.85    10213.99    285.65 o 
  -4   0   6    46023.64    42218.93    717.96 o 
  -3   0   6    24933.51    23267.02    371.61 o 
  -2   0   6     1379.71     1333.32     73.70 o 
  -1   0   6    21206.84    21469.56    325.68 o 
   0   0   6    19511.29    18520.90    286.46 o 
   1   0   6     3378.35     3360.85    128.78 o 
   2   0   6      372.47      273.03     41.28 o 
   3   0   6     3896.93     3961.07    199.22 o 
   4   0   6     6939.75     6739.16    248.23 o 
   5   0   6    36791.65    36146.67    683.01 o 
   6   0   6    26036.77    25385.60    952.11 o 
   7   0   6       36.74      146.67    102.32 o 
   8   0   6      228.41      453.05    160.88 o 
   9   0   6       28.12      -96.53    120.98 o 
  10   0   6      364.95      317.91    169.90 o 
 -10   1   6       54.29       90.09    128.70 o 
  -9   1   6     2562.29     2680.76    325.76 o 
  -8   1   6     2676.78     2609.83    150.80 o 
  -7   1   6      379.96      422.63     89.39 o 
  -6   1   6      284.33      344.27     66.21 o 
  -5   1   6    17047.98    17709.03    338.09 o 
  -4   1   6    58641.71    58236.51    785.12 o 
  -3   1   6    55102.33    53767.56    720.86 o 
  -2   1   6     1028.33      941.30     65.46 o 
  -1   1   6    16603.43    16758.83    277.10 o 
   0   1   6     1205.63     1132.50     73.61 o 
   1   1   6     8866.27     9174.48    177.28 o 
   2   1   6     1541.51     1862.29    115.16 o 
   3   1   6     6627.08     6812.43    225.25 o 
   4   1   6     2375.94     2438.73    152.32 o 
   5   1   6    12864.65    12920.71    899.90 o 
   6   1   6    18461.28    16881.15    741.12 o 
   7   1   6     1167.42     1195.45    146.39 o 
   8   1   6     7859.83     8183.95    330.84 o 
   9   1   6      382.65      445.77    130.83 o 
  10   1   6      749.26      759.43    205.95 o 
 -10   2   6     3477.43     3861.92    379.88 o 
  -9   2   6       26.52      -43.82     61.49 o 
  -8   2   6    10760.04    10927.24    293.84 o 
  -7   2   6    10248.04    10426.24    286.26 o 
  -6   2   6      471.12      593.92     79.63 o 
  -5   2   6     2174.30     2408.76    226.55 o 
  -4   2   6    10905.37    10798.19    258.96 o 
  -3   2   6     1106.83     1157.87     82.74 o 
  -2   2   6       49.45      457.87    195.29 o 
  -1   2   6    18348.49    18115.60    304.17 o 
   0   2   6     9103.24     9284.41    191.41 o 
   1   2   6    14956.27    14138.07    502.41 o 
   2   2   6    21915.90    20411.34    425.61 o 
   3   2   6      223.36      154.74    107.47 o 
   4   2   6       11.23      -25.88     63.71 o 
   5   2   6      641.59      573.04    102.60 o 
   6   2   6      353.11      426.01    106.63 o 
   7   2   6      231.79      192.99    213.01 o 
   8   2   6     5959.72     5459.31    282.43 o 
   9   2   6     1739.40     1758.36    197.18 o 
  10   2   6     2028.83     1857.76    368.21 o 
 -10   3   6     1348.17     1189.47    180.68 o 
  -9   3   6       30.04      120.77    100.41 o 
  -8   3   6     4978.13     4859.38    201.84 o 
  -7   3   6    18510.44    18686.23    566.12 o 
  -6   3   6      285.16      334.31     75.32 o 
  -5   3   6    17136.19    17326.87    345.55 o 
  -4   3   6     5510.87     5473.10    246.82 o 
  -3   3   6       71.85      127.73     49.37 o 
  -2   3   6      304.01      247.90     66.93 o 
  -1   3   6      117.60      294.56    137.38 o 
   0   3   6       29.66      101.33     36.83 o 
   1   3   6     4020.44     4199.34    127.80 o 
   2   3   6    26131.89    24579.14    883.00 o 
   3   3   6      887.26     1043.85    135.17 o 
   4   3   6    36572.89    36238.21   1061.72 o 
   5   3   6    20275.01    19396.13    475.86 o 
   6   3   6     2404.60     2218.46    394.67 o 
   7   3   6      429.24      246.57    148.02 o 
   8   3   6        2.84       38.72    100.31 o 
   9   3   6      140.99       48.91    213.65 o 
  -9   4   6        5.93      -82.39     98.03 o 
  -8   4   6      194.98      409.75    126.25 o 
  -7   4   6      724.01      756.92     98.82 o 
  -6   4   6      104.17      173.38     61.81 o 
  -5   4   6    23370.34    23621.07    532.16 o 
  -4   4   6    30462.58    30624.53    503.02 o 
  -3   4   6      265.65      394.23     64.68 o 
  -2   4   6     7744.26     7333.58    195.86 o 
  -1   4   6      512.74      431.81     60.95 o 
   0   4   6      899.59      743.47     71.26 o 
   1   4   6     6112.74     5648.55    181.02 o 
   2   4   6     2201.73     2295.88    128.34 o 
   3   4   6     5583.31     5397.00    232.30 o 
   4   4   6    19960.40    18392.97    456.19 o 
   5   4   6    10775.20    10615.59    367.01 o 
   6   4   6      401.12      225.62    137.72 o 
   7   4   6     4693.44     4801.26    483.69 o 
   8   4   6       82.85      205.93    239.39 o 
   9   4   6      985.85      928.09    307.65 o 
  -9   5   6     5654.35     5856.57    337.41 o 
  -8   5   6     3751.27     4479.07    285.03 o 
  -7   5   6     1825.40     2103.93    247.83 o 
  -6   5   6       65.51       21.20     85.04 o 
  -5   5   6     4568.92     4971.93    184.18 o 
  -4   5   6     7247.91     7113.90    238.67 o 
  -3   5   6     1782.56     1813.07    114.41 o 
  -2   5   6    15939.80    15487.17    429.69 o 
  -1   5   6       51.15      133.17     97.17 o 
   0   5   6    27332.32    25411.38    430.21 o 
   1   5   6    41812.60    41052.72    613.92 o 
   2   5   6    17449.75    16542.43    571.28 o 
   3   5   6     3744.83     3542.79    203.00 o 
   4   5   6     1341.74     1427.41    149.80 o 
   5   5   6     1893.22     1971.24    174.29 o 
   6   5   6      326.30      355.65    135.15 o 
   7   5   6     1764.67     1450.93    328.29 o 
   8   5   6       18.03      136.42    249.68 o 
   9   5   6     3875.86     4878.18    522.85 o 
  -9   6   6     5731.91     5653.25    381.30 o 
  -8   6   6    18095.96    18785.43    603.74 o 
  -7   6   6     1348.54     1585.08    205.97 o 
  -6   6   6      811.16     1037.90    166.11 o 
  -5   6   6      303.50      301.32    108.55 o 
  -4   6   6     1957.13     1821.33    174.63 o 
  -3   6   6     4122.48     4040.32    167.23 o 
  -2   6   6     4040.61     4229.16    344.63 o 
  -1   6   6     1399.64     1288.65    189.07 o 
   0   6   6    21551.64    20492.73    389.83 o 
   1   6   6    48149.10    48461.58    713.25 o 
   2   6   6     5347.91     5105.21    311.83 o 
   3   6   6     1008.40      821.72    132.57 o 
   4   6   6      764.98      871.53    136.35 o 
   5   6   6      114.40      102.96    208.50 o 
   6   6   6     3903.22     4049.22    440.47 o 
   7   6   6     4182.21     3606.20    440.47 o 
   8   6   6      596.93      495.55    306.34 o 
  -8   7   6     6165.21     7158.75    385.00 o 
  -7   7   6     3939.75     3850.31    291.20 o 
  -6   7   6     1995.61     1785.00    204.26 o 
  -5   7   6     2242.23     2414.15    219.87 o 
  -4   7   6     4987.19     5100.01    279.98 o 
  -3   7   6    19860.22    20180.29    412.21 o 
  -2   7   6    15467.92    17043.48    488.30 o 
  -1   7   6     8451.66     8755.15    276.75 o 
   0   7   6      621.52      780.59    113.90 o 
   1   7   6     2032.10     1822.60    162.80 o 
   2   7   6     3922.46     4072.76    234.96 o 
   3   7   6     2064.90     2064.72    302.57 o 
   4   7   6     3182.08     3425.52    388.91 o 
   5   7   6     2151.70     2155.30    352.78 o 
   6   7   6     8118.08     7165.66    554.18 o 
   7   7   6     7409.56     7847.29    600.47 o 
  -7   8   6      882.53      846.26    179.62 o 
  -6   8   6      313.59      314.99    140.02 o 
  -5   8   6       68.90      197.70    119.57 o 
  -4   8   6     3643.27     3390.72    260.84 o 
  -3   8   6    24055.82    25782.48   1412.26 o 
  -2   8   6    11574.01    11322.54    404.90 o 
  -1   8   6        3.65      -54.82     68.37 o 
   0   8   6     2310.64     2517.93    156.77 o 
   1   8   6     2272.53     2258.43    186.22 o 
   2   8   6      318.94      435.32    123.33 o 
   3   8   6     3386.89     2916.89    360.59 o 
   4   8   6       50.59       77.22    217.51 o 
   5   8   6     1654.61     1676.17    360.47 o 
   6   8   6     4861.91     4469.45    507.48 o 
  -6   9   6     3190.25     3781.62    305.92 o 
  -5   9   6      997.39     1020.05    211.75 o 
  -4   9   6        5.16        2.50    206.57 o 
  -3   9   6      626.92      744.28    162.80 o 
  -2   9   6      802.65      863.63    159.18 o 
  -1   9   6      916.01     1378.65    177.04 o 
   0   9   6     7625.22     7315.16    306.20 o 
   1   9   6      243.63      375.57    124.61 o 
   2   9   6     1773.39     1112.33    272.93 o 
   3   9   6     5888.73     6036.95    484.40 o 
   4   9   6     1473.76     1891.09    364.32 o 
   5   9   6      359.40     -113.26    257.42 o 
  -4  10   6     1134.62      942.52    192.96 o 
  -3  10   6     3098.26     3277.67    272.93 o 
  -2  10   6      123.51      162.45    132.41 o 
  -1  10   6       13.10      161.55    175.68 o 
   0  10   6     1017.49     1387.64    248.44 o 
   1  10   6      381.27      232.97    213.66 o 
   2  10   6     3077.58     3814.05    401.75 o 
   3  10   6     1892.41     2252.96    364.34 o 
  -3 -10   7     2050.38     2007.11    401.68 o 
  -2 -10   7      215.80      275.43    218.80 o 
  -1 -10   7      607.91      520.01    260.00 o 
   0 -10   7      533.14      377.13    227.82 o 
   1 -10   7      469.09      485.24    243.27 o 
   2 -10   7     1786.80     1820.37    345.02 o 
   3 -10   7      189.51      285.73    216.23 o 
  -5  -9   7     3344.78     2693.09    446.19 o 
  -4  -9   7     2812.93     2418.13    387.57 o 
  -3  -9   7      625.65      804.47    281.89 o 
  -2  -9   7     1237.63     1183.02    290.93 o 
  -1  -9   7     4619.91     4384.51    450.82 o 
   0  -9   7       67.23       73.36    194.34 o 
   1  -9   7      724.12      577.95    235.55 o 
   2  -9   7      131.07     -172.47    172.47 o 
   3  -9   7      257.43       14.16    175.04 o 
   4  -9   7      631.60      823.26    146.50 o 
   5  -9   7      194.44      254.86    120.56 o 
  -6  -8   7       59.46       -6.12    103.62 o 
  -5  -8   7       83.00       33.78     98.34 o 
  -4  -8   7      740.58      744.61    156.39 o 
  -3  -8   7     2485.04     2143.17    186.25 o 
  -2  -8   7     4942.11     4281.93    431.54 o 
  -1  -8   7     8278.04     6927.08    513.02 o 
   0  -8   7     1432.14     1568.01    297.38 o 
   1  -8   7     2556.42     2123.31    321.91 o 
   2  -8   7     2032.03     1973.74    309.00 o 
   3  -8   7     2472.78     2524.27    347.01 o 
   4  -8   7     2526.68     2268.71    734.57 o 
   5  -8   7       29.26      -29.74     90.23 o 
   6  -8   7      644.15      509.48    141.95 o 
  -7  -7   7     1328.70     1452.83    241.37 o 
  -6  -7   7      691.54      484.62    202.73 o 
  -5  -7   7     9906.40     9856.32    729.08 o 
  -4  -7   7     7763.63     8121.41    368.62 o 
  -3  -7   7      150.28       91.49     86.71 o 
  -2  -7   7     3587.81     3405.17    495.21 o 
  -1  -7   7     3134.08     2667.11    334.84 o 
   0  -7   7      460.52      633.27    222.68 o 
   1  -7   7      297.98       55.35    148.02 o 
   2  -7   7       83.19      120.70     82.37 o 
   3  -7   7     3792.43     3312.61    207.46 o 
   4  -7   7    20810.96    20758.42   1024.52 o 
   5  -7   7     7698.15     7752.41    326.62 o 
   6  -7   7       44.56       -0.22     93.34 o 
   7  -7   7       76.08      141.26    134.50 o 
  -8  -6   7       19.55     -111.33    111.33 o 
  -7  -6   7     1320.77     1351.91    173.28 o 
  -6  -6   7     6387.03     5775.79    278.20 o 
  -5  -6   7    16401.48    15766.54    450.63 o 
  -4  -6   7    12840.03    13258.60    393.00 o 
  -3  -6   7       58.33      -17.10    110.04 o 
  -2  -6   7     4109.75     4087.18    197.01 o 
  -1  -6   7     2361.71     2425.14    148.64 o 
   0  -6   7     9422.01    10138.42    539.10 o 
   1  -6   7     4158.08     4069.17    192.93 o 
   2  -6   7     5047.91     5147.52    223.07 o 
   3  -6   7     6783.07     6306.59    290.63 o 
   4  -6   7    13324.79    13047.28    397.02 o 
   5  -6   7     9372.87     9660.35    351.70 o 
   6  -6   7      124.32       12.47     99.75 o 
   7  -6   7     2346.26     2174.64    276.82 o 
   8  -6   7      167.51       -3.86    131.28 o 
  -9  -5   7     7508.07     7429.64    347.81 o 
  -8  -5   7     6440.09     6137.05    305.52 o 
  -7  -5   7     3190.22     3038.49    219.98 o 
  -6  -5   7     7706.11     7549.17    302.84 o 
  -5  -5   7     7023.38     6958.64    278.68 o 
  -4  -5   7     3578.14     3888.18    198.53 o 
  -3  -5   7       17.02       36.71     72.07 o 
  -2  -5   7     1811.11     1783.46    150.00 o 
  -1  -5   7     2420.18     2591.55    173.85 o 
   0  -5   7    37558.49    38611.32    549.26 o 
   1  -5   7    33362.35    34698.18    672.03 o 
   2  -5   7     4623.82     4673.20    210.08 o 
   3  -5   7      901.66      965.88    117.64 o 
   4  -5   7      393.68      543.14    102.36 o 
   5  -5   7     2135.33     2106.06    168.66 o 
   6  -5   7      424.12      471.34    116.02 o 
   7  -5   7       42.77      -28.31    126.13 o 
   8  -5   7       19.58      -11.58    117.12 o 
   9  -5   7     5008.98     4952.44    416.03 o 
  -9  -4   7     7799.51     7264.15    406.56 o 
  -8  -4   7     9636.88     9431.82    360.79 o 
  -7  -4   7       91.12      161.87    101.68 o 
  -6  -4   7     4447.99     4379.52    224.47 o 
  -5  -4   7      137.88      132.84     76.90 o 
  -4  -4   7     6825.51     6768.29    247.72 o 
  -3  -4   7     2733.49     2664.53    154.37 o 
  -2  -4   7     7867.39     7435.90    254.05 o 
  -1  -4   7     6070.71     6113.36    157.14 o 
   0  -4   7    28016.26    29802.31    442.03 o 
   1  -4   7    32661.35    32621.96    963.66 o 
   2  -4   7     4427.80     4501.75    131.78 o 
   3  -4   7    17021.25    16508.97    414.29 o 
   4  -4   7     2510.19     2372.00    163.81 o 
   5  -4   7      876.75     1049.43    151.90 o 
   6  -4   7     3466.04     3145.03    291.06 o 
   7  -4   7     1639.68     1703.24    245.89 o 
   8  -4   7       28.32      -48.91    122.27 o 
   9  -4   7      225.05      135.14    158.31 o 
  -9  -3   7     3245.17     3826.53    243.04 o 
  -8  -3   7     2375.62     2197.61    188.34 o 
  -7  -3   7      212.45      183.02     95.24 o 
  -6  -3   7     3881.97     3801.81    338.11 o 
  -5  -3   7     6614.44     6305.62    243.71 o 
  -4  -3   7    18371.44    18692.66    434.19 o 
  -3  -3   7    27796.05    27795.78    423.93 o 
  -2  -3   7     3271.89     3049.31    113.30 o 
  -1  -3   7      460.44      513.49     55.16 o 
   0  -3   7       28.03       54.74     34.77 o 
   1  -3   7       93.97       67.86     36.99 o 
   2  -3   7      216.89      308.21     63.85 o 
   3  -3   7     5959.83     5932.81    152.83 o 
   4  -3   7    13839.29    14651.62    584.30 o 
   5  -3   7     4213.92     4445.45    286.63 o 
   6  -3   7    13466.42    13421.48    567.83 o 
   7  -3   7      952.99      817.41    182.79 o 
   8  -3   7      274.85      402.86    178.90 o 
   9  -3   7     1962.53     2227.26    293.53 o 
 -10  -2   7     1520.52     1620.26    185.96 o 
  -9  -2   7      498.68      638.94    252.92 o 
  -8  -2   7       15.02       44.87     78.53 o 
  -7  -2   7      231.34       11.90     74.65 o 
  -6  -2   7      249.19      202.51     80.44 o 
  -5  -2   7      198.01      318.21     81.73 o 
  -4  -2   7     4098.22     4049.51    138.19 o 
  -3  -2   7    41452.78    40707.49    568.40 o 
  -2  -2   7     7251.33     7249.66    259.55 o 
  -1  -2   7    41691.19    42492.91    574.61 o 
   0  -2   7    41189.29    42672.69    574.98 o 
   1  -2   7     5447.95     6009.09    150.78 o 
   2  -2   7      378.10      454.07     51.50 o 
   3  -2   7     2006.99     2016.69     94.11 o 
   4  -2   7      615.91      926.11    100.59 o 
   5  -2   7      723.31      670.65    148.03 o 
   6  -2   7     2670.15     2656.61    262.70 o 
   7  -2   7      888.23      839.28    184.08 o 
   8  -2   7     7322.46     8004.05    476.82 o 
   9  -2   7     5156.41     5563.37    423.79 o 
 -10  -1   7     3011.53     3046.50    233.28 o 
  -9  -1   7     9697.08     9716.93    360.82 o 
  -8  -1   7       76.77       43.30     75.86 o 
  -7  -1   7     6024.70     5635.73    394.94 o 
  -6  -1   7     3192.15     3038.38    322.62 o 
  -5  -1   7      447.65      544.05     71.49 o 
  -4  -1   7     1410.01     1425.76    142.82 o 
  -3  -1   7     1003.78      974.62     74.32 o 
  -2  -1   7      619.29      540.20     55.44 o 
  -1  -1   7    39007.89    39464.09    537.97 o 
   0  -1   7    87497.03    90696.41   1092.33 o 
   1  -1   7     9713.50    10454.92    205.78 o 
   2  -1   7     6175.83     6500.40    158.00 o 
   3  -1   7     1375.61     1260.54    109.54 o 
   4  -1   7      893.98     1066.33    102.67 o 
   5  -1   7    11860.79    11919.70    330.44 o 
   6  -1   7     6951.23     7233.36    344.14 o 
   7  -1   7     1725.86     1478.00    218.87 o 
   8  -1   7     1828.62     2339.29    280.66 o 
   9  -1   7     7460.95     7289.70    474.21 o 
  10  -1   7     1184.50     1213.89    245.87 o 
 -10   0   7      698.07      610.18    129.16 o 
  -9   0   7     2817.92     2558.23    293.58 o 
  -8   0   7     1401.58     1183.77    142.88 o 
  -7   0   7     7220.61     6849.04    221.54 o 
  -6   0   7     2952.04     2899.73    144.89 o 
  -5   0   7    15692.55    15889.78    338.68 o 
  -4   0   7    48337.11    45667.67   1386.32 o 
  -3   0   7    30508.94    29205.49    452.14 o 
  -2   0   7     7960.87     7305.30    175.45 o 
  -1   0   7     1919.89     1858.93     87.60 o 
   0   0   7     6374.53     6875.16    158.29 o 
   1   0   7     9939.12     9574.43    246.15 o 
   2   0   7     3711.66     4133.45    123.18 o 
   3   0   7      378.99      339.69     46.39 o 
   4   0   7    13360.17    13100.08    341.51 o 
   5   0   7    42726.02    42710.66    783.32 o 
   6   0   7    20872.46    20003.54    491.22 o 
   7   0   7     6343.67     5710.94    271.98 o 
   8   0   7      132.54       39.90    120.98 o 
   9   0   7      104.69        9.01    131.28 o 
  10   0   7     1592.47     1465.00    265.19 o 
 -10   1   7       80.55       90.59     98.19 o 
  -9   1   7      199.69       75.94    104.25 o 
  -8   1   7     2044.86     1985.15    137.97 o 
  -7   1   7     2804.68     2981.07    151.46 o 
  -6   1   7      634.38      721.58    118.76 o 
  -5   1   7    19290.51    18913.50    364.78 o 
  -4   1   7    90854.26    89155.22   1139.59 o 
  -3   1   7    26214.24    24469.56    461.14 o 
  -2   1   7      124.34      184.74     45.04 o 
  -1   1   7      616.64      505.37     79.17 o 
   0   1   7       68.00       41.78     32.13 o 
   1   1   7    16714.44    15885.70    482.97 o 
   2   1   7    24940.41    24070.25    633.71 o 
   3   1   7     2220.89     2131.21    139.76 o 
   4   1   7     9036.90     8823.30    286.87 o 
   5   1   7    26504.41    25619.25    561.65 o 
   6   1   7     9145.16     8983.87    414.58 o 
   7   1   7      212.50      276.27    109.05 o 
   8   1   7      768.23      637.17    162.83 o 
   9   1   7      323.34     -113.26    124.85 o 
  10   1   7     3003.36     3056.81    334.78 o 
 -10   2   7     1809.64     1915.63    287.09 o 
  -9   2   7     1522.74     1384.84    132.66 o 
  -8   2   7    11547.53    11737.53    461.75 o 
  -7   2   7    14998.28    15099.96    347.76 o 
  -6   2   7     9696.75     9343.34    251.53 o 
  -5   2   7     4016.81     4092.68    159.31 o 
  -4   2   7     7375.24     7810.08    211.71 o 
  -3   2   7    20731.12    20203.95    360.12 o 
  -2   2   7      133.62      236.22     46.87 o 
  -1   2   7     3795.45     3648.15    150.27 o 
   0   2   7     6749.54     6603.01    274.03 o 
   1   2   7    46622.88    42718.64    732.38 o 
   2   2   7    53980.10    53712.98    895.28 o 
   3   2   7    19486.41    18806.58    433.17 o 
   4   2   7       58.81       34.80     76.36 o 
   5   2   7        3.91      -67.79     67.79 o 
   6   2   7     4065.48     4562.78    275.01 o 
   7   2   7       10.84       48.84     93.02 o 
   8   2   7      919.98      952.46    156.06 o 
   9   2   7      305.63      227.27    132.85 o 
 -10   3   7      168.43      136.00    118.41 o 
  -9   3   7      745.55      790.08    171.20 o 
  -8   3   7    19154.43    19863.77    563.08 o 
  -7   3   7    19277.19    19039.60    406.60 o 
  -6   3   7      933.80      978.39     99.48 o 
  -5   3   7     2180.53     2225.10    183.33 o 
  -4   3   7     1121.84     1255.71     96.82 o 
  -3   3   7     1616.82     1450.38     97.33 o 
  -2   3   7    22342.75    22095.34    382.25 o 
  -1   3   7     3382.84     3353.03    164.11 o 
   0   3   7      805.48      686.31     66.56 o 
   1   3   7    38156.27    35209.05    512.87 o 
   2   3   7    31000.41    30447.78    597.83 o 
   3   3   7      666.84      813.82    116.64 o 
   4   3   7     6310.60     6346.19    262.98 o 
   5   3   7     3611.43     3704.84    216.32 o 
   6   3   7      381.91      417.90    127.43 o 
   7   3   7    10451.35    10149.94    372.42 o 
   8   3   7      960.25     1095.04    162.80 o 
   9   3   7        5.38      -90.09    236.81 o 
  -9   4   7       89.28       70.42    114.28 o 
  -8   4   7      887.32     1205.96    347.55 o 
  -7   4   7    10497.90    10915.63    300.32 o 
  -6   4   7        2.91       12.75     53.97 o 
  -5   4   7     4010.91     4139.89    168.89 o 
  -4   4   7     3897.51     3738.10    155.61 o 
  -3   4   7     5535.93     5351.19    248.55 o 
  -2   4   7    23951.21    23879.21    418.68 o 
  -1   4   7    20550.40    20150.58    585.34 o 
   0   4   7       32.07       25.38     45.72 o 
   1   4   7     3342.50     3426.01    217.59 o 
   2   4   7     2282.21     2314.43    258.20 o 
   3   4   7     1544.63     1358.21    136.57 o 
   4   4   7     6948.14     6796.09    280.16 o 
   5   4   7     4014.04     3560.13    521.68 o 
   6   4   7     1749.02     1837.35    327.66 o 
   7   4   7     5113.75     4672.76    272.16 o 
   8   4   7     4164.28     4502.56    471.38 o 
   9   4   7      339.27      167.32    284.45 o 
  -9   5   7      593.43      521.56    158.96 o 
  -8   5   7     3957.33     3963.21    283.62 o 
  -7   5   7       90.27      211.67    118.27 o 
  -6   5   7     3171.33     3320.96    280.71 o 
  -5   5   7       73.12       72.16     64.60 o 
  -4   5   7      587.81      579.71     85.49 o 
  -3   5   7     3699.83     3610.33    157.54 o 
  -2   5   7    16542.13    15915.62    332.89 o 
  -1   5   7     1150.04      994.02     94.04 o 
   0   5   7     8722.48     9013.50    274.59 o 
   1   5   7    30815.10    30499.49    495.82 o 
   2   5   7    11325.24    10880.40    358.08 o 
   3   5   7     1794.97     1825.82    162.03 o 
   4   5   7     1118.44     1034.83    313.46 o 
   5   5   7       10.88      -52.65     90.44 o 
   6   5   7      642.76      743.08    140.09 o 
   7   5   7      826.25     1132.74    315.37 o 
   8   5   7       25.39      278.00    281.86 o 
  -8   6   7     5245.01     5232.77    325.16 o 
  -7   6   7      175.42      206.61    126.37 o 
  -6   6   7     2880.14     2781.75    234.43 o 
  -5   6   7     7411.51     7954.19    436.91 o 
  -4   6   7      375.20      345.45     81.44 o 
  -3   6   7     5734.16     5738.64    204.68 o 
  -2   6   7       67.59       -6.02     80.90 o 
  -1   6   7     2654.96     2733.52    147.32 o 
   0   6   7    15285.02    15995.49    338.47 o 
   1   6   7     9758.88     8963.09    312.77 o 
   2   6   7     2268.77     2209.16    178.87 o 
   3   6   7      986.34      808.92    127.63 o 
   4   6   7     5713.71     5978.25    283.94 o 
   5   6   7      387.65      521.19    129.61 o 
   6   6   7     6703.23     6811.12    532.16 o 
   7   6   7     2544.46     3239.51    448.07 o 
   8   6   7     1526.91     1132.85    355.30 o 
  -7   7   7      115.28       43.92    129.08 o 
  -6   7   7     2957.27     2970.55    255.84 o 
  -5   7   7     1180.31     1433.15    190.18 o 
  -4   7   7     1435.52     1326.55    219.50 o 
  -3   7   7    21142.92    21068.38    433.03 o 
  -2   7   7    20411.00    20513.98    418.59 o 
  -1   7   7      383.73      423.77     89.31 o 
   0   7   7       32.46       89.50     70.01 o 
   1   7   7     2119.32     2202.24    181.79 o 
   2   7   7       47.26      -85.45     85.45 o 
   3   7   7      215.58      104.01     99.18 o 
   4   7   7       15.02       63.13    108.54 o 
   5   7   7     1106.96     1015.66    297.36 o 
   6   7   7    12085.88    11893.85    688.64 o 
   7   7   7    10311.05    11507.87    714.17 o 
  -6   8   7      453.56      431.42    156.26 o 
  -5   8   7      206.71      454.84    145.81 o 
  -4   8   7     7098.51     6804.55    347.94 o 
  -3   8   7    13592.04    13748.11    516.70 o 
  -2   8   7    12589.38    12106.00    319.52 o 
  -1   8   7       77.94      112.66     82.67 o 
   0   8   7     5055.35     4614.89    245.33 o 
   1   8   7      356.80      507.77    148.02 o 
   2   8   7     5816.29     6132.77    375.56 o 
   3   8   7     3494.94     4200.40    312.29 o 
   4   8   7     2916.57     1881.27    354.11 o 
   5   8   7     4860.73     5149.60    519.08 o 
   6   8   7     3603.27     3406.10    455.86 o 
  -5   9   7     1660.59     1935.72    239.76 o 
  -4   9   7      329.33      317.71    151.05 o 
  -3   9   7     2406.92     2330.83    226.13 o 
  -2   9   7     2858.22     3118.05    247.17 o 
  -1   9   7      167.97      204.08    136.43 o 
   0   9   7      811.95      923.40    149.72 o 
   1   9   7       42.38      -63.08    100.55 o 
   2   9   7     7693.25     7572.29    496.14 o 
   3   9   7    17371.56    17799.82    789.90 o 
   4   9   7     3171.49     3533.38    437.81 o 
   5   9   7        0.53     -127.42    257.40 o 
  -3  10   7     2234.62     2270.14    475.72 o 
  -2  10   7      558.72      545.22    162.18 o 
  -1  10   7     1582.28     2479.43    329.56 o 
   0  10   7      781.70      652.60    208.52 o 
   1  10   7     1853.01     1762.45    293.53 o 
   2  10   7     3221.98     3765.16    405.62 o 
   3  10   7     4166.74     3779.84    437.87 o 
  -2 -10   8     1266.12      606.31    275.48 o 
  -1 -10   8      620.39      305.05    221.39 o 
   0 -10   8      976.05      794.22    284.48 o 
   1 -10   8      473.52      696.33    258.71 o 
   2 -10   8        1.51      110.68    207.21 o 
  -4  -9   8     6321.36     6728.85    566.86 o 
  -3  -9   8     2593.19     2501.74    386.27 o 
  -2  -9   8      885.55      598.55    266.45 o 
  -1  -9   8      288.72      342.36    213.66 o 
   0  -9   8      541.12      335.94    211.09 o 
   1  -9   8     1754.23     1332.46    299.96 o 
   2  -9   8     2877.40     2594.59    370.84 o 
   3  -9   8      489.04      236.83    203.37 o 
   4  -9   8      698.48      324.37    217.53 o 
  -6  -8   8     2328.00     2082.62    217.45 o 
  -5  -8   8     1362.74     1655.73    345.64 o 
  -4  -8   8      103.69       79.94     96.31 o 
  -3  -8   8      354.50      389.99    226.53 o 
  -2  -8   8      408.87      275.44    205.94 o 
  -1  -8   8     2507.90     2903.55    386.28 o 
   0  -8   8     1751.47      787.91    236.89 o 
   1  -8   8     9405.82     9051.44    574.98 o 
   2  -8   8     3046.82     3424.04    400.48 o 
   3  -8   8      104.90      152.64     95.46 o 
   4  -8   8      353.57      280.18    113.57 o 
   5  -8   8      166.12       40.94    105.32 o 
   6  -8   8      786.13      895.31    165.58 o 
  -7  -7   8     2450.13     2420.06    571.01 o 
  -6  -7   8      814.30      804.55    283.18 o 
  -5  -7   8     3508.13     3408.38    458.46 o 
  -4  -7   8      250.80      378.21    108.05 o 
  -3  -7   8        6.16      -43.33     74.65 o 
  -2  -7   8     1914.64     2286.65    242.05 o 
  -1  -7   8      127.65       56.63    185.34 o 
   0  -7   8      153.03       16.73    158.31 o 
   1  -7   8     2989.72     2780.29    339.97 o 
   2  -7   8     3020.20     3030.84    192.49 o 
   3  -7   8     2770.42     2318.32    185.52 o 
   4  -7   8     6518.69     6276.56    298.94 o 
   5  -7   8     1026.68      888.92    149.08 o 
   6  -7   8        7.93      218.47    106.67 o 
   7  -7   8      912.79      729.85    217.54 o 
  -8  -6   8        0.08        0.97    101.40 o 
  -7  -6   8      215.79      126.22    121.63 o 
  -6  -6   8     1586.56     1300.06    204.05 o 
  -5  -6   8    10400.49    10381.49    364.89 o 
  -4  -6   8     2173.95     2179.86    176.94 o 
  -3  -6   8     4584.11     4354.21    322.69 o 
  -2  -6   8     2649.40     2698.62    390.18 o 
  -1  -6   8      100.96       58.70    106.83 o 
   0  -6   8     2447.84     2423.43    307.76 o 
   1  -6   8     3693.79     3745.95    256.96 o 
   2  -6   8      551.38      618.58    110.48 o 
   3  -6   8     1056.28     1128.46    138.09 o 
   4  -6   8     9731.70     9725.29    349.93 o 
   5  -6   8     3815.60     3408.42    220.40 o 
   6  -6   8      586.47      958.93    200.80 o 
   7  -6   8      549.76      529.01    186.64 o 
   8  -6   8       12.14       91.38    171.17 o 
  -8  -5   8     3379.27     3859.76    275.57 o 
  -7  -5   8     1611.72     1755.00    358.53 o 
  -6  -5   8       32.04      -55.64     76.74 o 
  -5  -5   8      892.47      832.91    122.96 o 
  -4  -5   8     2068.34     2046.08    159.74 o 
  -3  -5   8     1232.12     1089.12    383.63 o 
  -2  -5   8     2848.30     3080.40    285.26 o 
  -1  -5   8     3921.99     3788.86    276.31 o 
   0  -5   8    21950.24    22886.06    742.24 o 
   1  -5   8    20201.00    21718.17    961.91 o 
   2  -5   8     5602.45     5900.52    243.60 o 
   3  -5   8      296.48      341.78    100.15 o 
   4  -5   8       18.91      -96.53     96.53 o 
   5  -5   8     3530.97     3846.53    221.20 o 
   6  -5   8     1382.92     1076.22    204.69 o 
   7  -5   8       74.58       66.93    142.86 o 
   8  -5   8      689.37      835.37    218.82 o 
  -9  -4   8    10560.04    10450.26    409.04 o 
  -8  -4   8     6950.00     6796.54    315.14 o 
  -7  -4   8      346.49      275.88    103.70 o 
  -6  -4   8     2408.24     2324.74    229.84 o 
  -5  -4   8        6.00      -49.37     58.11 o 
  -4  -4   8     2057.88     1894.36    146.90 o 
  -3  -4   8    20094.77    19944.31    460.38 o 
  -2  -4   8     4682.87     4798.81    202.11 o 
  -1  -4   8     4679.21     4820.73    148.39 o 
   0  -4   8    35365.73    36150.91    529.51 o 
   1  -4   8    25823.75    26656.58    417.92 o 
   2  -4   8     2403.80     2769.51    164.96 o 
   3  -4   8      638.05      609.40    106.46 o 
   4  -4   8      746.43      677.87    196.95 o 
   5  -4   8     3520.33     3707.95    294.94 o 
   6  -4   8    16128.88    15586.34    649.32 o 
   7  -4   8     3340.70     3361.10    330.96 o 
   8  -4   8      203.47      311.47    166.03 o 
   9  -4   8     1873.40     1175.39    249.76 o 
  -9  -3   8      815.15      730.27    140.37 o 
  -8  -3   8     5019.78     4298.92    246.65 o 
  -7  -3   8      102.77       42.05     79.45 o 
  -6  -3   8     2090.74     2210.89    169.99 o 
  -5  -3   8      730.98      896.25    114.54 o 
  -4  -3   8    23865.93    22510.34    505.54 o 
  -3  -3   8    33104.71    34008.40    654.30 o 
  -2  -3   8    45866.67    48816.14    979.42 o 
  -1  -3   8      770.48      784.61     68.64 o 
   0  -3   8       11.16       85.17     41.85 o 
   1  -3   8    11011.13    11068.75    227.57 o 
   2  -3   8     2851.23     2859.25    137.83 o 
   3  -3   8      677.88      939.36    115.85 o 
   4  -3   8     1439.70     1559.71    136.95 o 
   5  -3   8     8364.99     9464.51    461.56 o 
   6  -3   8    16710.82    15233.39    632.68 o 
   7  -3   8     9809.32     8802.04    487.35 o 
   8  -3   8       39.47       91.38    136.43 o 
   9  -3   8      649.07      646.15    209.81 o 
  -9  -2   8      339.55      369.30    115.02 o 
  -8  -2   8      250.78      117.83     83.94 o 
  -7  -2   8     8633.09     8694.46    317.03 o 
  -6  -2   8     3445.73     3683.11    202.07 o 
  -5  -2   8     1504.04     1229.62    121.52 o 
  -4  -2   8    23381.05    22239.66    383.82 o 
  -3  -2   8    38264.38    38567.59    643.63 o 
  -2  -2   8     7698.64     7495.46    184.47 o 
  -1  -2   8     1606.48     1706.37     90.06 o 
   0  -2   8    13776.11    13880.86    261.98 o 
   1  -2   8       73.22       85.38     41.99 o 
   2  -2   8    27979.67    28058.54    427.63 o 
   3  -2   8    11094.07    11040.06    229.88 o 
   4  -2   8      765.90      816.57     94.56 o 
   5  -2   8     4012.51     4221.22    302.71 o 
   6  -2   8     7320.93     7788.80    436.94 o 
   7  -2   8      408.36      307.62    153.17 o 
   8  -2   8      158.23      184.05    153.16 o 
   9  -2   8     2596.22     2479.84    315.45 o 
 -10  -1   8     1591.73     1397.76    203.40 o 
  -9  -1   8      317.20      377.03    111.35 o 
  -8  -1   8     1652.81     1654.81    162.01 o 
  -7  -1   8    14659.34    13635.73    502.69 o 
  -6  -1   8    19216.78    17834.54    453.74 o 
  -5  -1   8     2152.01     2227.33    123.74 o 
  -4  -1   8       76.14      109.29     51.48 o 
  -3  -1   8     5534.98     5601.09    198.57 o 
  -2  -1   8      922.00      725.15     67.01 o 
  -1  -1   8     7397.71     7525.44    180.61 o 
   0  -1   8     6765.95     6794.00    167.86 o 
   1  -1   8     2988.70     3118.51    114.49 o 
   2  -1   8    32490.54    32492.28    474.80 o 
   3  -1   8    28540.31    29336.49    444.40 o 
   4  -1   8      268.44      291.56     77.88 o 
   5  -1   8     5818.29     5430.54    227.41 o 
   6  -1   8     1563.17     1708.42    227.88 o 
   7  -1   8      298.50      111.98    123.56 o 
   8  -1   8      983.27      789.08    194.37 o 
   9  -1   8      283.28      338.50    189.20 o 
 -10   0   8      125.97       70.59    100.69 o 
  -9   0   8      423.87      552.74    146.73 o 
  -8   0   8     3643.91     3051.69    230.53 o 
  -7   0   8    11443.00    11219.24    721.02 o 
  -6   0   8     6983.60     6939.35    220.85 o 
  -5   0   8     1976.45     1945.04    118.88 o 
  -4   0   8    26807.12    24059.57    417.53 o 
  -3   0   8     8725.02     8159.61    206.20 o 
  -2   0   8     2228.64     1988.77     98.92 o 
  -1   0   8     8180.52     8179.44    194.03 o 
   0   0   8     2406.15     2568.64    103.73 o 
   1   0   8       48.85       48.93     37.75 o 
   2   0   8     4556.30     4316.92    158.83 o 
   3   0   8     2275.05     2755.36    154.81 o 
   4   0   8      898.74      973.60    114.10 o 
   5   0   8    19905.60    19647.80    471.39 o 
   6   0   8    11625.32    12178.81    376.53 o 
   7   0   8       14.28      -92.67     92.67 o 
   8   0   8     4102.97     3677.07    333.58 o 
   9   0   8      379.54      364.25    182.77 o 
 -10   1   8     5032.33     4992.70    280.64 o 
  -9   1   8      115.85      199.00     96.15 o 
  -8   1   8     1063.53      980.90    175.07 o 
  -7   1   8      139.93      126.13     68.27 o 
  -6   1   8       31.01      163.97     62.82 o 
  -5   1   8    14958.23    14328.09    313.99 o 
  -4   1   8    23127.27    20502.65    383.12 o 
  -3   1   8     9716.00     9208.92    253.94 o 
  -2   1   8     2634.87     3047.09    380.60 o 
  -1   1   8    21461.72    20731.75    351.21 o 
   0   1   8     3083.81     3095.50    115.96 o 
   1   1   8    29397.32    29846.83    445.84 o 
   2   1   8     6371.58     6202.80    222.55 o 
   3   1   8     5306.34     5218.09    218.51 o 
   4   1   8     8205.93     8517.19    289.48 o 
   5   1   8    11766.66    11572.96    357.63 o 
   6   1   8    13066.28    11831.43    378.40 o 
   7   1   8     1007.62      635.43    132.97 o 
   8   1   8     3530.59     3445.13    617.50 o 
   9   1   8       46.38      -97.81    133.85 o 
  -9   2   8        3.42       11.18     76.36 o 
  -8   2   8    10576.63    10643.89    306.48 o 
  -7   2   8    16779.08    16516.07    409.75 o 
  -6   2   8     2610.30     2639.22    146.83 o 
  -5   2   8       16.02      108.81     69.03 o 
  -4   2   8    10075.89     9480.53    243.08 o 
  -3   2   8     1555.61     1509.34     98.87 o 
  -2   2   8        5.93        9.47     37.58 o 
  -1   2   8      302.81      398.09     78.97 o 
   0   2   8     1308.54     1399.44     84.29 o 
   1   2   8    42064.04    43113.36    602.86 o 
   2   2   8    92499.35    89283.71   1382.71 o 
   3   2   8     7438.81     7023.33    287.54 o 
   4   2   8      683.02      667.79    139.66 o 
   5   2   8        1.81      -15.55     76.74 o 
   6   2   8      336.39      427.94    117.53 o 
   7   2   8     1795.63     1488.46    174.91 o 
   8   2   8      448.75      356.40    126.18 o 
   9   2   8      260.07      207.00    132.26 o 
  -9   3   8     3713.84     3760.75    302.72 o 
  -8   3   8    11013.93    10855.28    346.61 o 
  -7   3   8    13457.24    13668.37    345.19 o 
  -6   3   8     2431.81     2255.48    142.28 o 
  -5   3   8     4468.28     4440.09    321.14 o 
  -4   3   8     2657.99     2558.85    134.20 o 
  -3   3   8    17982.72    18521.12    471.50 o 
  -2   3   8    13451.42    12379.40    273.17 o 
  -1   3   8     7495.31     7065.60    194.58 o 
   0   3   8    15904.56    15232.88    297.48 o 
   1   3   8    23612.52    22716.31    503.91 o 
   2   3   8    28668.15    27599.15    575.46 o 
   3   3   8     9991.97     9973.36    485.06 o 
   4   3   8     4183.36     4157.03    226.68 o 
   5   3   8     1983.34     2415.88    505.36 o 
   6   3   8     7152.95     6897.68    306.82 o 
   7   3   8     9031.61     9070.89    363.74 o 
   8   3   8     4070.46     3800.80    265.79 o 
   9   3   8     1018.16      830.82    180.21 o 
  -9   4   8      179.09       61.83    128.06 o 
  -8   4   8     3954.97     4299.55    739.88 o 
  -7   4   8     3135.21     3388.41    180.05 o 
  -6   4   8      815.27      901.60    105.06 o 
  -5   4   8       99.28      146.53     63.85 o 
  -4   4   8     1152.05      981.18     99.23 o 
  -3   4   8    19864.93    19619.90    386.62 o 
  -2   4   8    61857.89    60168.52    843.72 o 
  -1   4   8    21481.75    20549.02    381.31 o 
   0   4   8      238.09      234.72     59.75 o 
   1   4   8      903.58      715.25    127.44 o 
   2   4   8      671.03      405.19    119.07 o 
   3   4   8     2016.84     1943.22    218.25 o 
   4   4   8       92.27      177.58    155.73 o 
   5   4   8      334.35      228.04    178.91 o 
   6   4   8     4076.83     4034.14    255.73 o 
   7   4   8    15652.03    15640.43    487.63 o 
   8   4   8     4421.91     4487.14    288.71 o 
  -8   5   8     1036.31     1163.35    190.96 o 
  -7   5   8     3109.58     3402.51    451.99 o 
  -6   5   8     6084.35     6057.40    228.06 o 
  -5   5   8     5680.76     5926.72    215.72 o 
  -4   5   8     1576.65     1700.19    126.74 o 
  -3   5   8    10466.30    10411.83    273.23 o 
  -2   5   8    26658.63    26081.93    685.77 o 
  -1   5   8    12435.72    12495.75    472.12 o 
   0   5   8     3546.33     3550.31    155.15 o 
   1   5   8    11257.94    11192.48    346.33 o 
   2   5   8      646.43      519.12    111.97 o 
   3   5   8     6889.91     7289.35    444.01 o 
   4   5   8     8178.10     8272.23    813.42 o 
   5   5   8     2299.45     2114.98    197.39 o 
   6   5   8     1784.32     1535.71    184.97 o 
   7   5   8     1021.12     1350.32    325.67 o 
   8   5   8     1219.86      796.82    332.12 o 
  -8   6   8     3284.29     3114.74    279.96 o 
  -7   6   8      134.30      128.05    128.93 o 
  -6   6   8    17026.28    18019.04    575.02 o 
  -5   6   8    12466.37    11975.72    324.62 o 
  -4   6   8     1122.10     1189.75    119.87 o 
  -3   6   8        8.21       31.17     64.58 o 
  -2   6   8      437.17      355.10     80.20 o 
  -1   6   8      393.03      432.19     94.28 o 
   0   6   8        8.84       70.93     88.44 o 
   1   6   8     2507.82     2725.01    363.13 o 
   2   6   8        3.42       -7.88     92.09 o 
   3   6   8    17549.78    17090.11    614.06 o 
   4   6   8     9313.33     9004.12    470.58 o 
   5   6   8      159.20      -35.56    122.27 o 
   6   6   8     1001.60      871.46    317.95 o 
   7   6   8     2516.61     2009.85    403.00 o 
  -7   7   8       59.36      -30.53    139.00 o 
  -6   7   8     3174.87     3842.24    292.43 o 
  -5   7   8     7665.11     8105.19    380.88 o 
  -4   7   8     1427.50     1301.87    181.04 o 
  -3   7   8    18506.40    18816.25    413.47 o 
  -2   7   8     7330.29     7224.93    316.89 o 
  -1   7   8       51.30       72.26     72.07 o 
   0   7   8     2222.86     2217.88    360.52 o 
   1   7   8     3510.45     3684.17    299.43 o 
   2   7   8       37.32       60.80    102.03 o 
   3   7   8      140.45      305.14    121.41 o 
   4   7   8     1951.85     2000.00    201.27 o 
   5   7   8     1789.32     1293.85    327.00 o 
   6   7   8    10852.17    10564.25    675.58 o 
  -6   8   8      330.53      437.02    162.84 o 
  -5   8   8      168.15        1.82    121.98 o 
  -4   8   8       65.75       98.46    118.88 o 
  -3   8   8     5817.42     6173.38    320.52 o 
  -2   8   8     6054.56     6316.13    237.58 o 
  -1   8   8     1610.18     1488.17    166.06 o 
   0   8   8     4770.89     4837.69    423.15 o 
   1   8   8      504.91      566.95    132.81 o 
   2   8   8     1534.76     1631.00    183.04 o 
   3   8   8     6710.59     7412.58    597.22 o 
   4   8   8     4018.93     3709.08    425.00 o 
   5   8   8      565.15      341.09    306.34 o 
  -5   9   8     1314.05     1233.61    210.86 o 
  -4   9   8       45.37      157.81    134.05 o 
  -3   9   8      178.82        9.09    116.73 o 
  -2   9   8      448.11      498.09    151.49 o 
  -1   9   8       73.56       -3.44    101.23 o 
   0   9   8      851.84      732.33    141.96 o 
   1   9   8      305.88      144.35    123.01 o 
   2   9   8     9822.95    10365.69    401.28 o 
   3   9   8    11113.40    10935.91    626.60 o 
   4   9   8     3320.09     2908.89    415.92 o 
  -2  10   8      582.35      783.87    245.84 o 
  -1  10   8     3943.56     3871.17    396.65 o 
   0  10   8     4244.76     5313.78    417.27 o 
   1  10   8     1470.57     1269.30    275.49 o 
  -4  -9   9     4439.90     4203.73    510.01 o 
  -3  -9   9      544.23      852.08    293.47 o 
  -2  -9   9       64.47       64.35    195.63 o 
  -1  -9   9      219.69       20.59    190.49 o 
   0  -9   9      396.07      350.09    231.68 o 
   1  -9   9     6205.35     5833.53    502.45 o 
   2  -9   9     3371.80     3176.81    419.80 o 
   3  -9   9      467.47      245.84    214.95 o 
   4  -9   9     1781.87     1264.21    301.25 o 
  -5  -8   9        2.94      -96.46     96.46 o 
  -4  -8   9     1202.05     1291.81    170.51 o 
  -3  -8   9     1225.73     1295.01    311.52 o 
  -2  -8   9      336.04      402.86    239.40 o 
  -1  -8   9      357.46      384.84    239.40 o 
   0  -8   9     3700.91     3819.77    421.13 o 
   1  -8   9     8624.38     8113.92    561.98 o 
   2  -8   9    10657.30    10080.28    616.32 o 
   3  -8   9      231.48      135.14    198.21 o 
   4  -8   9      209.35      150.21    112.42 o 
   5  -8   9      553.09      439.23    139.43 o 
  -6  -7   9      450.80      462.87    134.83 o 
  -5  -7   9      452.03      512.74    129.24 o 
  -4  -7   9      271.56      428.19    115.07 o 
  -3  -7   9     6214.21     6149.78    278.73 o 
  -2  -7   9     7714.49     6498.31    515.53 o 
  -1  -7   9     1208.97     1059.46    279.35 o 
   0  -7   9     4156.33     3518.87    400.57 o 
   1  -7   9     7727.09     7340.08    497.50 o 
   2  -7   9     2924.62     3027.41    347.68 o 
   3  -7   9      199.20       38.20     90.66 o 
   4  -7   9     1126.53     1268.07    160.52 o 
   5  -7   9      220.14       89.61    108.77 o 
   6  -7   9     3006.48     3152.14    325.77 o 
  -7  -6   9      592.44      618.50    145.01 o 
  -6  -6   9      193.81      178.00    101.65 o 
  -5  -6   9      431.49      471.92    118.32 o 
  -4  -6   9     1066.04     1083.88    207.25 o 
  -3  -6   9     6684.93     6101.79    265.55 o 
  -2  -6   9    22073.03    23124.59    834.35 o 
  -1  -6   9     4369.27     4562.29    212.60 o 
   0  -6   9      452.82      387.43    196.93 o 
   1  -6   9       55.45       56.41     78.51 o 
   2  -6   9     1273.34     1207.87    175.72 o 
   3  -6   9        2.07      -74.99     74.99 o 
   4  -6   9      206.97      237.89    170.54 o 
   5  -6   9        6.17      -66.62     83.18 o 
   6  -6   9      741.97      768.45    196.94 o 
   7  -6   9     3800.94     3667.65    360.58 o 
  -8  -5   9     2465.39     2409.40    218.18 o 
  -7  -5   9      706.08      386.26    122.74 o 
  -6  -5   9     1545.35     1521.27    166.40 o 
  -5  -5   9      521.67      591.68    115.84 o 
  -4  -5   9      956.89      987.31    193.09 o 
  -3  -5   9     2765.99     3014.36    183.17 o 
  -2  -5   9     2634.32     2878.89    175.10 o 
  -1  -5   9      120.63      106.88     70.65 o 
   0  -5   9     5137.13     5571.14    171.99 o 
   1  -5   9     9224.43     9316.84    321.74 o 
   2  -5   9      390.71      565.49    110.72 o 
   3  -5   9     3603.05     3539.86    332.94 o 
   4  -5   9      758.22      792.18    127.73 o 
   5  -5   9      378.78      444.05    163.46 o 
   6  -5   9        3.27      -65.64    108.11 o 
   7  -5   9        5.22        9.01    139.00 o 
   8  -5   9        5.38      -28.31    151.87 o 
  -8  -4   9     1234.89     1500.97    286.42 o 
  -7  -4   9      196.33      188.33    102.48 o 
  -6  -4   9    10598.35    10792.55    366.21 o 
  -5  -4   9     2932.24     2695.03    188.54 o 
  -4  -4   9      482.55      522.35     99.05 o 
  -3  -4   9     3105.47     3304.71    185.56 o 
  -2  -4   9      364.24      373.55     85.23 o 
  -1  -4   9     2781.48     3016.50    142.88 o 
   0  -4   9     5167.41     5209.16    256.84 o 
   1  -4   9     3641.14     3698.17    137.10 o 
   2  -4   9      218.08      189.28     86.27 o 
   3  -4   9     9191.09     8914.26    310.31 o 
   4  -4   9     2284.41     2576.10    258.17 o 
   5  -4   9     5757.52     5907.48    386.53 o 
   6  -4   9     9004.96     8376.60    473.10 o 
   7  -4   9     1047.86      876.62    207.25 o 
   8  -4   9      222.10      126.13    146.73 o 
  -9  -3   9      400.53      303.91    119.97 o 
  -8  -3   9      157.84      105.08     90.47 o 
  -7  -3   9      394.96      339.44    101.81 o 
  -6  -3   9     1061.95      922.87    233.64 o 
  -5  -3   9       41.00       14.98     67.56 o 
  -4  -3   9     4589.70     4572.31    212.50 o 
  -3  -3   9    41824.54    41883.09    780.82 o 
  -2  -3   9     6571.45     6799.03    187.69 o 
  -1  -3   9      321.17      278.70     95.10 o 
   0  -3   9      273.57      253.46    122.24 o 
   1  -3   9     2653.92     2536.75    144.72 o 
   2  -3   9     3286.90     3404.53    130.04 o 
   3  -3   9     2916.07     2891.26    178.02 o 
   4  -3   9       85.88       48.91    102.96 o 
   5  -3   9     5580.15     5479.75    369.78 o 
   6  -3   9    22231.39    22587.12    824.50 o 
   7  -3   9     2623.78     2402.68    289.71 o 
   8  -3   9      250.58      226.53    166.03 o 
   9  -3   9      107.78      146.72    168.60 o 
  -9  -2   9     1654.83     1651.19    182.04 o 
  -8  -2   9     1633.31     1521.91    164.05 o 
  -7  -2   9     5654.10     5580.45    378.77 o 
  -6  -2   9     2575.41     2667.77    317.41 o 
  -5  -2   9     4713.47     4425.95    374.89 o 
  -4  -2   9    11967.22    11904.82    341.01 o 
  -3  -2   9    17428.91    17454.84    328.57 o 
  -2  -2   9    17824.55    18717.25    338.36 o 
  -1  -2   9     3874.17     4141.10    142.18 o 
   0  -2   9    11831.73    12043.88    251.14 o 
   1  -2   9     8589.30     8810.21    209.85 o 
   2  -2   9    24362.73    24850.55    405.84 o 
   3  -2   9    17796.60    18077.45    485.27 o 
   4  -2   9     8806.56     8226.07    254.59 o 
   5  -2   9     3300.70     3468.28    301.37 o 
   6  -2   9     6903.61     7233.52    431.72 o 
   7  -2   9     7862.23     7364.29    456.24 o 
   8  -2   9        0.40       10.30    140.29 o 
   9  -2   9      976.76      901.05    243.28 o 
  -9  -1   9      581.91      298.96    231.69 o 
  -8  -1   9     2123.52     1778.64    174.01 o 
  -7  -1   9    28188.03    27280.47    629.71 o 
  -6  -1   9    21170.10    20247.17    645.54 o 
  -5  -1   9     1558.07     1640.55    166.08 o 
  -4  -1   9     1196.64     1118.56     93.31 o 
  -3  -1   9     3655.37     3565.40    140.43 o 
  -2  -1   9     4945.52     5304.83    168.75 o 
  -1  -1   9     3035.34     2987.08    122.21 o 
   0  -1   9       10.02       74.25     43.64 o 
   1  -1   9     6502.31     6611.42    295.28 o 
   2  -1   9    58548.73    59003.35    785.20 o 
   3  -1   9    29545.05    29779.75    573.87 o 
   4  -1   9     1400.52     1332.03    124.83 o 
   5  -1   9      778.64      851.83    117.95 o 
   6  -1   9      665.70      624.29    166.05 o 
   7  -1   9      832.60      567.66    186.65 o 
   8  -1   9     1770.45     1973.59    289.67 o 
   9  -1   9      391.96      445.34    186.63 o 
  -9   0   9     2656.78     2538.02    207.27 o 
  -8   0   9     2372.22     2228.90    189.33 o 
  -7   0   9    15159.47    14754.63    431.60 o 
  -6   0   9    18662.42    18182.54    594.11 o 
  -5   0   9      189.56      213.60     65.52 o 
  -4   0   9    10914.57    10100.77    250.62 o 
  -3   0   9      289.62      362.00     63.81 o 
  -2   0   9    16043.47    16455.41    315.19 o 
  -1   0   9    29934.88    29153.12    689.28 o 
   0   0   9    12840.53    12586.23    255.71 o 
   1   0   9     7963.83     8410.65    202.08 o 
   2   0   9     7575.99     7559.50    246.20 o 
   3   0   9    16503.93    16191.25    395.38 o 
   4   0   9      216.49      226.36     84.51 o 
   5   0   9     6159.93     6593.33    272.91 o 
   6   0   9     1641.74     1686.54    238.17 o 
   7   0   9     2015.07     1929.95    262.65 o 
   8   0   9     4836.23     4702.74    383.84 o 
   9   0   9     1767.43     1508.81    265.20 o 
  -9   1   9      799.75      702.23    166.69 o 
  -8   1   9      803.37     1137.19    148.91 o 
  -7   1   9       90.34      141.78     85.93 o 
  -6   1   9     1189.38     1127.60    130.85 o 
  -5   1   9       60.61       20.71     88.16 o 
  -4   1   9     5000.04     4671.76    202.77 o 
  -3   1   9        0.27      -17.00     43.38 o 
  -2   1   9    37419.16    37240.39    565.66 o 
  -1   1   9    47560.38    45579.89    648.11 o 
   0   1   9     5214.37     5164.84    159.62 o 
   1   1   9      248.42      262.99     54.99 o 
   2   1   9     5276.00     5250.56    250.66 o 
   3   1   9      134.75      199.27     81.45 o 
   4   1   9     1806.99     2098.84    161.99 o 
   5   1   9       82.31       31.77     86.11 o 
   6   1   9      615.64      413.18    155.75 o 
   7   1   9     2661.68     2557.25    209.33 o 
   8   1   9     4699.88     4378.02    373.53 o 
   9   1   9      142.97      122.27    160.88 o 
  -9   2   9      181.31      133.96     92.09 o 
  -8   2   9     5643.15     5918.58    237.10 o 
  -7   2   9     1872.13     1715.76    185.80 o 
  -6   2   9      691.22      811.45     98.75 o 
  -5   2   9     4021.50     3842.02    167.74 o 
  -4   2   9     4428.93     4679.05    259.62 o 
  -3   2   9        4.04       10.54     47.99 o 
  -2   2   9     1587.57     1645.57    111.35 o 
  -1   2   9    14561.93    13592.37    281.63 o 
   0   2   9      637.05      630.74    123.57 o 
   1   2   9    28524.50    27084.43    558.52 o 
   2   2   9    18855.46    19459.74    459.27 o 
   3   2   9     1409.09     1529.30    143.12 o 
   4   2   9     2908.52     3171.74    203.05 o 
   5   2   9     4143.34     3926.15    229.60 o 
   6   2   9      325.51      277.42    118.44 o 
   7   2   9     1467.08     1459.98    179.17 o 
   8   2   9      170.17      329.75    135.58 o 
   9   2   9       83.00      -39.68    192.41 o 
  -9   3   9       20.53       73.47     82.18 o 
  -8   3   9     4796.93     4750.23    218.55 o 
  -7   3   9     6973.42     6546.74    240.98 o 
  -6   3   9      435.99      687.67    128.71 o 
  -5   3   9    17674.09    17691.67    395.34 o 
  -4   3   9     2875.79     2959.91    149.07 o 
  -3   3   9      648.55      547.67     80.43 o 
  -2   3   9     9193.75     9250.01    311.81 o 
  -1   3   9     7645.64     7483.63    216.99 o 
   0   3   9      151.02      180.91    102.32 o 
   1   3   9     9186.38     9207.08    301.36 o 
   2   3   9    27816.09    27055.59    583.98 o 
   3   3   9       38.42       -9.08     81.53 o 
   4   3   9     7671.49     7387.54    397.68 o 
   5   3   9      921.75      633.51    179.57 o 
   6   3   9      995.08     1048.06    159.59 o 
   7   3   9     8949.73     9428.93    383.39 o 
   8   3   9     5691.13     5448.36    314.98 o 
  -8   4   9      157.83      160.66     85.24 o 
  -7   4   9      755.03      846.53    115.14 o 
  -6   4   9     1460.34     1534.85    133.28 o 
  -5   4   9     2883.74     2962.16    180.07 o 
  -4   4   9       69.64      209.17     70.63 o 
  -3   4   9    21270.96    20539.88    408.45 o 
  -2   4   9    47947.91    47570.89    717.49 o 
  -1   4   9    20032.10    19646.34    382.10 o 
   0   4   9     1172.97     1042.80    167.81 o 
   1   4   9     3236.64     3437.43    197.82 o 
   2   4   9     1040.37      956.37    130.02 o 
   3   4   9     8248.32     8118.67    314.48 o 
   4   4   9      347.81      271.30    109.28 o 
   5   4   9     1192.22     1032.59    156.46 o 
   6   4   9     8897.68     8831.94    391.87 o 
   7   4   9    10747.76    10925.99    668.52 o 
   8   4   9     3848.96     3430.85    349.64 o 
  -8   5   9      860.42      989.14    191.67 o 
  -7   5   9       47.01      156.21    175.68 o 
  -6   5   9     7198.52     6930.53    253.73 o 
  -5   5   9     8946.08     8848.26    273.78 o 
  -4   5   9      706.69      829.18    103.79 o 
  -3   5   9    12135.17    12081.85    324.35 o 
  -2   5   9    19199.89    18767.93    463.03 o 
  -1   5   9    10566.44    10053.30    266.67 o 
   0   5   9     2037.73     2105.80    429.41 o 
   1   5   9     1060.64     1025.99    195.67 o 
   2   5   9      110.15      268.63    105.18 o 
   3   5   9    17240.39    16732.01    471.88 o 
   4   5   9    17218.16    17172.58    493.58 o 
   5   5   9     3090.77     3513.22    245.65 o 
   6   5   9      838.61      592.86    148.87 o 
   7   5   9     2592.59     2495.18    237.66 o 
  -7   6   9     3324.95     3344.48    284.02 o 
  -6   6   9    14644.15    15233.87    538.42 o 
  -5   6   9    14847.37    15335.07    381.91 o 
  -4   6   9     5710.13     5912.22    227.88 o 
  -3   6   9      583.27      604.26    113.63 o 
  -2   6   9      580.10      549.60     93.28 o 
  -1   6   9     2544.31     2574.32    152.63 o 
   0   6   9      520.36      491.68    118.28 o 
   1   6   9       85.10       51.56     91.86 o 
   2   6   9     6771.15     6291.96    444.60 o 
   3   6   9    14224.40    13889.85    440.97 o 
   4   6   9    14701.20    14115.62    455.41 o 
   5   6   9     2724.60     3343.95    249.01 o 
   6   6   9     1258.36      997.58    175.95 o 
   7   6   9      653.43     1128.83    355.25 o 
  -6   7   9    10522.78    10933.22    465.65 o 
  -5   7   9     6808.15     6872.30    412.31 o 
  -4   7   9       26.21       24.04     74.73 o 
  -3   7   9      823.57      685.98    152.89 o 
  -2   7   9      738.57      810.24    115.01 o 
  -1   7   9     5580.15     4839.32    351.72 o 
   0   7   9    16413.34    17441.91    485.90 o 
   1   7   9     5408.67     5418.45    541.73 o 
   2   7   9     1362.86     1442.46    210.48 o 
   3   7   9     4516.17     4292.84    265.95 o 
   4   7   9     1445.27     1615.40    196.35 o 
   5   7   9      137.93     -176.33    223.95 o 
   6   7   9     1184.48     1217.75    357.86 o 
  -5   8   9     1465.36     1384.99    210.27 o 
  -4   8   9        4.06       84.39    115.78 o 
  -3   8   9     1464.10     1130.13    314.01 o 
  -2   8   9      172.99      218.57     90.45 o 
  -1   8   9     4703.95     4555.04    256.36 o 
   0   8   9    12800.29    12713.46    420.79 o 
   1   8   9     5967.36     6203.37    603.59 o 
   2   8   9      782.14      937.55    166.41 o 
   3   8   9     2845.11     3274.35    383.07 o 
   4   8   9       20.03      252.26    248.40 o 
   5   8   9       13.77      155.73    252.26 o 
  -4   9   9     4693.77     4979.34    504.88 o 
  -3   9   9     1721.24     2071.95    261.98 o 
  -2   9   9        6.76       90.09    162.17 o 
  -1   9   9      793.34      616.61    145.21 o 
   0   9   9      837.17      575.69    191.79 o 
   1   9   9       63.58      107.46    118.12 o 
   2   9   9     4735.03     4524.86    591.19 o 
   3   9   9     6319.02     6105.20    505.01 o 
  -3  -9  10       40.85       88.81    226.52 o 
  -2  -9  10     1838.62     1553.88    342.45 o 
  -1  -9  10     2590.98     2137.33    368.24 o 
   0  -9  10      458.91      343.66    247.13 o 
   1  -9  10     2739.45     2389.75    374.69 o 
   2  -9  10     1316.58     1723.68    344.99 o 
  -4  -8  10       14.34      312.75    256.12 o 
  -3  -8  10      182.20      -68.21    200.78 o 
  -2  -8  10      389.36      247.12    220.10 o 
  -1  -8  10      172.84     -123.56    194.35 o 
   0  -8  10      758.22      584.38    252.29 o 
   1  -8  10    11599.39    10545.69    652.50 o 
   2  -8  10     3676.10     3386.93    405.66 o 
   3  -8  10       10.04       12.87    181.47 o 
   4  -8  10       29.62      137.47    112.88 o 
  -6  -7  10       10.69      -82.52    101.49 o 
  -5  -7  10     2806.58     2971.03    419.76 o 
  -4  -7  10      391.98      350.61    117.69 o 
  -3  -7  10     4515.46     4553.87    354.21 o 
  -2  -7  10     5749.87     5698.24    488.27 o 
  -1  -7  10     4553.52     3548.62    409.60 o 
   0  -7  10     2538.83     2443.88    352.80 o 
   1  -7  10     2236.08     2052.33    307.72 o 
   2  -7  10     5341.24     5246.95    436.71 o 
   3  -7  10       36.24       22.34     97.85 o 
   4  -7  10     1173.79     1453.67    177.52 o 
   5  -7  10      311.23      326.92    169.90 o 
   6  -7  10     3791.52     3968.94    367.02 o 
  -7  -6  10      369.99      370.36    162.82 o 
  -6  -6  10      266.34      263.84    121.97 o 
  -5  -6  10       92.01      112.12     98.65 o 
  -4  -6  10      534.44      423.35    114.61 o 
  -3  -6  10    17143.08    17084.77    774.61 o 
  -2  -6  10    17274.66    17625.01    468.87 o 
  -1  -6  10     2244.86     2666.56    342.49 o 
   0  -6  10      318.62      496.82    214.95 o 
   1  -6  10      502.15      189.21    172.48 o 
   2  -6  10     1812.87     1706.11    163.76 o 
   3  -6  10     5038.91     5274.39    354.90 o 
   4  -6  10     1066.90      996.89    154.44 o 
   5  -6  10       50.25      -38.61    127.42 o 
   6  -6  10     4511.80     4744.84    392.83 o 
   7  -6  10     4734.01     4739.70    414.72 o 
  -7  -5  10     1868.53     1866.64    196.42 o 
  -6  -5  10     5414.29     5243.39    275.86 o 
  -5  -5  10     7017.65     7063.03    518.67 o 
  -4  -5  10     3382.86     3809.12    219.25 o 
  -3  -5  10     4431.98     3925.58    375.49 o 
  -2  -5  10    12394.86    12850.66    377.54 o 
  -1  -5  10     1536.38     1741.42    149.11 o 
   0  -5  10     1683.23     1695.59    272.94 o 
   1  -5  10      124.22      174.56     89.39 o 
   2  -5  10     3097.47     3136.24    204.83 o 
   3  -5  10    11287.85    11557.33    396.61 o 
   4  -5  10     7105.08     7813.37    442.02 o 
   5  -5  10      671.65      662.90    186.64 o 
   6  -5  10        0.96     -119.69    119.69 o 
   7  -5  10     2361.77     2138.55    301.28 o 
  -8  -4  10      246.86      286.00    120.64 o 
  -7  -4  10     7078.57     6773.87    309.34 o 
  -6  -4  10    14280.20    14199.92    612.21 o 
  -5  -4  10     9173.23     9331.27    721.95 o 
  -4  -4  10      507.11      346.35    114.56 o 
  -3  -4  10       55.49       71.38     67.44 o 
  -2  -4  10       13.76      -53.49     53.49 o 
  -1  -4  10     2881.09     3289.43    141.78 o 
   0  -4  10      655.87      646.25     80.29 o 
   1  -4  10      649.25      573.74    102.46 o 
   2  -4  10     5905.33     5996.38    380.14 o 
   3  -4  10     9588.17     9603.71    333.00 o 
   4  -4  10     5020.07     4937.90    351.69 o 
   5  -4  10      752.84      588.25    176.35 o 
   6  -4  10     2212.67     1763.90    269.09 o 
   7  -4  10      722.62      633.29    204.66 o 
   8  -4  10     1383.76     1341.37    258.75 o 
  -8  -3  10      733.15      732.64    135.45 o 
  -7  -3  10      266.66      261.15    101.11 o 
  -6  -3  10     7847.26     8234.40    343.48 o 
  -5  -3  10     3140.93     2947.26    190.26 o 
  -4  -3  10     1507.08     1714.98    157.71 o 
  -3  -3  10     6194.71     6328.10    248.26 o 
  -2  -3  10       10.55      253.63    139.26 o 
  -1  -3  10     2226.66     2210.23    118.23 o 
   0  -3  10    15504.13    16051.82    317.50 o 
   1  -3  10     1417.62     1418.61     99.40 o 
   2  -3  10     1065.37     1073.19    100.03 o 
   3  -3  10     1638.51     1660.83    215.01 o 
   4  -3  10      228.33      187.91    120.99 o 
   5  -3  10     2941.21     2745.45    285.88 o 
   6  -3  10     4246.50     4939.45    378.67 o 
   7  -3  10      682.77      333.38    168.62 o 
   8  -3  10      389.18      442.76    193.07 o 
  -9  -2  10     2523.21     2422.84    217.42 o 
  -8  -2  10      324.26      365.21    107.83 o 
  -7  -2  10     1422.34     1663.36    164.23 o 
  -6  -2  10     3620.15     3198.63    346.44 o 
  -5  -2  10      264.32      187.24    129.35 o 
  -4  -2  10      430.78      380.57     89.27 o 
  -3  -2  10     6900.27     7041.70    203.49 o 
  -2  -2  10       29.26       -0.62     47.31 o 
  -1  -2  10    11426.24    12019.45    265.19 o 
   0  -2  10     4984.28     4974.12    182.01 o 
   1  -2  10      281.93      245.02     93.85 o 
   2  -2  10    11299.27    11568.61    267.07 o 
   3  -2  10    14427.13    14399.34    355.18 o 
   4  -2  10       17.32      -92.67    109.40 o 
   5  -2  10       76.39      128.70    129.99 o 
   6  -2  10     2026.24     2132.09    265.22 o 
   7  -2  10       75.80        2.57    127.42 o 
   8  -2  10      150.41      296.02    172.47 o 
  -9  -1  10     1648.34     1786.55    192.01 o 
  -8  -1  10     1218.51     1221.39    173.78 o 
  -7  -1  10    10548.02     9317.81    344.17 o 
  -6  -1  10     6924.66     6476.65    271.68 o 
  -5  -1  10      506.98      798.67    173.77 o 
  -4  -1  10     4094.07     3868.46    159.17 o 
  -3  -1  10       42.83      129.15     59.06 o 
  -2  -1  10     6333.52     6344.61    189.44 o 
  -1  -1  10      690.63      719.19     77.46 o 
   0  -1  10       50.52       50.20     92.52 o 
   1  -1  10    11004.91    10769.23    244.29 o 
   2  -1  10    21934.39    22168.77    470.70 o 
   3  -1  10    13049.92    13118.34    348.45 o 
   4  -1  10     1774.11     1730.88    144.68 o 
   5  -1  10      982.16     1096.57    129.93 o 
   6  -1  10       63.40      127.42    137.71 o 
   7  -1  10     5089.49     5352.27    405.77 o 
   8  -1  10     1989.19     2093.38    299.97 o 
  -9   0  10       76.29       -3.42     89.99 o 
  -8   0  10      736.56      429.78    109.98 o 
  -7   0  10    12024.80    11212.45    377.16 o 
  -6   0  10     7183.81     6400.54    273.22 o 
  -5   0  10      267.44      257.17     99.26 o 
  -4   0  10     3886.88     3892.98    162.70 o 
  -3   0  10      161.47      143.44     81.44 o 
  -2   0  10    18207.09    18110.90    349.01 o 
  -1   0  10    40671.04    41375.10    613.74 o 
   0   0  10    13765.96    13351.26    280.08 o 
   1   0  10     2752.56     2899.09    129.69 o 
   2   0  10    14589.51    14368.15    368.69 o 
   3   0  10     9117.97     9214.37    296.54 o 
   4   0  10       65.80      -14.06     90.09 o 
   5   0  10      864.85     1005.58    129.68 o 
   6   0  10      348.38      341.14    108.12 o 
   7   0  10     4617.92     4394.82    365.81 o 
   8   0  10    10557.33    10906.85    590.47 o 
  -9   1  10     3297.28     3336.31    393.39 o 
  -8   1  10      320.88      250.87    169.25 o 
  -7   1  10       38.80      -48.02     71.11 o 
  -6   1  10     4951.60     5038.24    428.13 o 
  -5   1  10     1121.72     1335.99    113.96 o 
  -4   1  10        0.89       30.80     52.87 o 
  -3   1  10     6603.75     6336.98    201.26 o 
  -2   1  10    29132.46    28107.28    475.81 o 
  -1   1  10    46621.52    44358.15    912.11 o 
   0   1  10    23974.13    24017.96    413.33 o 
   1   1  10      464.01      661.86    117.78 o 
   2   1  10     2865.11     2677.23    169.62 o 
   3   1  10     6754.84     6436.79    259.98 o 
   4   1  10     5788.09     5519.20    249.19 o 
   5   1  10     2652.77     2680.59    224.06 o 
   6   1  10     2525.60     2545.57    260.74 o 
   7   1  10     4287.11     4362.25    401.20 o 
   8   1  10     6559.06     6662.24    453.51 o 
  -9   2  10      390.14      401.58    155.74 o 
  -8   2  10      576.20      603.43    134.99 o 
  -7   2  10     1618.23     1456.17    216.99 o 
  -6   2  10     2321.12     2508.64    216.49 o 
  -5   2  10    24961.92    25462.08    482.72 o 
  -4   2  10    10813.51    10062.52    269.74 o 
  -3   2  10     3572.22     3429.53    200.79 o 
  -2   2  10    10710.70    10929.10    325.18 o 
  -1   2  10    11987.54    11846.71    275.21 o 
   0   2  10     2417.81     2417.83    125.56 o 
   1   2  10      605.54      649.75    179.56 o 
   2   2  10     8765.95     8808.46    302.54 o 
   3   2  10      882.49      905.41    164.13 o 
   4   2  10    27072.46    26478.74    685.85 o 
   5   2  10    10258.61    10761.47    473.91 o 
   6   2  10      349.53       65.40    108.43 o 
   7   2  10       77.55      -89.26     89.26 o 
   8   2  10      202.04      356.78    136.64 o 
  -8   3  10      345.35      364.52    102.81 o 
  -7   3  10      301.61      273.69     93.33 o 
  -6   3  10     7235.86     6938.71    245.07 o 
  -5   3  10    21165.07    20697.03    434.96 o 
  -4   3  10    23629.10    23720.99    460.60 o 
  -3   3  10        0.00       55.03     60.60 o 
  -2   3  10     5133.11     4913.01    181.65 o 
  -1   3  10       44.29       43.45     69.70 o 
   0   3  10     1459.24     1113.74    129.50 o 
   1   3  10      141.12       60.62     75.96 o 
   2   3  10       65.67       53.83     84.73 o 
   3   3  10     2087.57     2044.52    175.27 o 
   4   3  10     7852.64     8145.06    405.39 o 
   5   3  10    10717.70    10424.75    376.05 o 
   6   3  10      491.00      398.01    139.00 o 
   7   3  10     4807.05     5021.30    362.59 o 
   8   3  10      598.71      524.02    150.80 o 
  -8   4  10     2173.15     2022.87    169.69 o 
  -7   4  10       56.33       24.33     76.73 o 
  -6   4  10     1847.16     1930.64    152.25 o 
  -5   4  10     7070.77     7098.73    247.53 o 
  -4   4  10     1259.59     1457.36    123.16 o 
  -3   4  10      108.93       91.78     67.96 o 
  -2   4  10    15859.09    15387.40    347.97 o 
  -1   4  10     1053.20     1245.24    108.23 o 
   0   4  10     9707.77     9468.70    325.48 o 
   1   4  10    10777.26    10720.39    468.24 o 
   2   4  10      104.31      194.94    111.33 o 
   3   4  10       84.33      285.57    111.60 o 
   4   4  10        5.22       81.32    101.65 o 
   5   4  10      342.58      230.77    123.99 o 
   6   4  10      322.08      201.16    128.73 o 
   7   4  10     4940.68     4876.95    346.49 o 
  -7   5  10        4.80        3.71     78.55 o 
  -6   5  10     4401.66     4523.99    215.93 o 
  -5   5  10     1302.73     1261.62    129.08 o 
  -4   5  10      791.46      620.49    100.92 o 
  -3   5  10     4561.32     3952.42    181.44 o 
  -2   5  10     8212.57     7737.77    243.46 o 
  -1   5  10     1119.22     1181.55    147.53 o 
   0   5  10     4253.88     4328.62    235.10 o 
   1   5  10    10205.53     9754.16    346.63 o 
   2   5  10       68.45      125.67    208.50 o 
   3   5  10    12783.84    12431.55    895.33 o 
   4   5  10     8438.92     8089.81    607.75 o 
   5   5  10     1256.82     1469.43    226.57 o 
   6   5  10      275.31       89.02    260.63 o 
   7   5  10      126.84      -43.75    323.05 o 
  -7   6  10      332.87      478.25    164.41 o 
  -6   6  10    11876.71    12846.17    504.59 o 
  -5   6  10    11756.61    12150.60    345.09 o 
  -4   6  10        0.96       44.94     83.09 o 
  -3   6  10     1619.78     1674.97    138.35 o 
  -2   6  10      243.82      321.99    112.50 o 
  -1   6  10     2121.55     2186.30    186.33 o 
   0   6  10     1195.05     1456.12    182.15 o 
   1   6  10     1903.44     1801.40    234.32 o 
   2   6  10     2317.80     2430.22    234.34 o 
   3   6  10    15783.56    15655.17    480.94 o 
   4   6  10    15013.10    16518.86    703.23 o 
   5   6  10      333.29       -5.81    148.66 o 
   6   6  10     1180.28     1002.43    183.01 o 
  -6   7  10     3563.64     3953.54    312.70 o 
  -5   7  10     5109.62     4703.68    388.36 o 
  -4   7  10      416.67      511.13    127.99 o 
  -3   7  10     5092.15     4885.96    219.83 o 
  -2   7  10      128.95       95.33    101.72 o 
  -1   7  10    10998.80    10967.98    620.90 o 
   0   7  10    14840.18    15399.17    466.51 o 
   1   7  10     6421.81     6830.06    312.00 o 
   2   7  10     2621.75     2479.09    216.39 o 
   3   7  10      992.05     1066.58    176.56 o 
   4   7  10     2519.74     2282.98    222.07 o 
   5   7  10      862.94      791.36    177.51 o 
  -5   8  10      493.60      456.24    162.14 o 
  -4   8  10     1253.33     1597.41    219.81 o 
  -3   8  10      926.48      941.03    131.53 o 
  -2   8  10      157.10      162.15    107.83 o 
  -1   8  10     7660.07     6470.35    467.78 o 
   0   8  10    21725.27    22254.68    594.48 o 
   1   8  10     3363.90     3285.74    247.47 o 
   2   8  10      132.43      171.90    125.84 o 
   3   8  10      731.30     1010.16    184.94 o 
   4   8  10        5.76       83.66    232.95 o 
  -2   9  10     2132.50     2847.84    359.20 o 
  -1   9  10      690.63      548.92    150.29 o 
   0   9  10     2247.95     2293.29    219.13 o 
   1   9  10     1085.53      791.67    166.88 o 
   2   9  10     1288.85     1159.13    192.26 o 
  -3  -8  11       12.40     -136.42    195.63 o 
  -2  -8  11      333.97      104.25    217.52 o 
  -1  -8  11      988.63      650.05    261.31 o 
   0  -8  11      607.19      414.46    221.39 o 
   1  -8  11     1244.47      848.32    274.19 o 
   2  -8  11      488.81      602.37    245.84 o 
   3  -8  11      120.52      254.84    217.51 o 
  -5  -7  11     1955.27     2263.56    448.66 o 
  -4  -7  11      369.78      443.48    169.25 o 
  -3  -7  11     2290.96     2622.66    390.12 o 
  -2  -7  11     6012.57     6898.99    546.25 o 
  -1  -7  11      505.32      191.78    234.26 o 
   0  -7  11      293.92      312.76    211.08 o 
   1  -7  11     1368.48     1062.04    267.76 o 
   2  -7  11      231.53      240.68    186.63 o 
   3  -7  11       37.40     -135.14    166.03 o 
   4  -7  11      321.53      151.88    149.30 o 
   5  -7  11       11.29       66.93    144.15 o 
  -6  -6  11       81.88      140.94    113.24 o 
  -5  -6  11      418.37      379.88    256.78 o 
  -4  -6  11     1554.45     1520.92    167.82 o 
  -3  -6  11     6038.24     5835.13    457.37 o 
  -2  -6  11     7052.71     7934.29    311.77 o 
  -1  -6  11     2118.38     2161.74    333.47 o 
   0  -6  11      689.87     1157.18    278.03 o 
   1  -6  11     1290.22     1423.78    280.64 o 
   2  -6  11     1930.37     2105.00    188.86 o 
   3  -6  11     2147.57     2512.39    209.96 o 
   4  -6  11      398.19      446.63    176.33 o 
   5  -6  11     1097.63     1100.60    220.12 o 
   6  -6  11     2165.01     2501.53    314.14 o 
  -7  -5  11     1421.81     1683.70    355.94 o 
  -6  -5  11     8018.74     8437.29    350.53 o 
  -5  -5  11     4627.38     4704.79    257.95 o 
  -4  -5  11      902.49      913.13    136.92 o 
  -3  -5  11     3984.45     4247.31    230.81 o 
  -2  -5  11     3664.50     3643.41    218.94 o 
  -1  -5  11      549.33      529.22    103.98 o 
   0  -5  11       11.19        2.57    157.02 o 
   1  -5  11       19.05        8.70    148.01 o 
   2  -5  11     4126.78     4269.76    333.60 o 
   3  -5  11    17217.37    17893.25    807.54 o 
   4  -5  11     7234.27     6755.11    429.12 o 
   5  -5  11       90.20      167.32    149.30 o 
   6  -5  11      162.13      254.84    172.47 o 
   7  -5  11      752.05      733.69    232.98 o 
  -7  -4  11     4270.34     4066.23    440.46 o 
  -6  -4  11    11155.89    10753.16    386.65 o 
  -5  -4  11    11469.01    11587.65    388.86 o 
  -4  -4  11        7.86      -50.39     79.80 o 
  -3  -4  11       34.08       15.20     71.03 o 
  -2  -4  11      521.53      644.07    109.13 o 
  -1  -4  11     7919.50     7758.08    277.07 o 
   0  -4  11     1080.38     1221.23    188.93 o 
   1  -4  11     3365.55     3314.19    206.69 o 
   2  -4  11     5693.42     6134.33    275.78 o 
   3  -4  11    11688.08    12293.68    546.90 o 
   4  -4  11     9014.18     9414.52    492.45 o 
   5  -4  11      103.60      194.34    145.44 o 
   6  -4  11      524.98      471.09    196.93 o 
   7  -4  11     1099.32     1109.61    243.29 o 
  -8  -3  11      637.49      667.36    141.83 o 
  -7  -3  11     3619.61     3185.26    428.83 o 
  -6  -3  11     6060.50     5604.93    273.70 o 
  -5  -3  11     2697.45     2536.12    190.94 o 
  -4  -3  11      938.58     1043.28    131.37 o 
  -3  -3  11     1011.79     1172.38    193.09 o 
  -2  -3  11      337.40      289.51     84.49 o 
  -1  -3  11    22659.36    22851.52    605.02 o 
   0  -3  11    24902.88    27273.48    468.56 o 
   1  -3  11     1352.95     1342.06    103.05 o 
   2  -3  11     2827.56     2839.83    135.60 o 
   3  -3  11     1603.01     1578.39    215.00 o 
   4  -3  11     1522.92     1456.04    222.72 o 
   5  -3  11      136.71       75.94    142.86 o 
   6  -3  11      927.88      988.59    236.85 o 
   7  -3  11       12.73       27.03    158.30 o 
  -8  -2  11     1326.70     1332.26    167.00 o 
  -7  -2  11     1104.25     1129.59    148.67 o 
  -6  -2  11       84.95      132.35     87.70 o 
  -5  -2  11     2953.07     2769.48    192.75 o 
  -4  -2  11      566.49      528.70    120.99 o 
  -3  -2  11     2214.51     2281.60    176.34 o 
  -2  -2  11     2557.66     2549.70    131.30 o 
  -1  -2  11    11317.82    11639.39    494.66 o 
   0  -2  11    25755.28    26695.23    556.73 o 
   1  -2  11     1004.63     1111.53    112.73 o 
   2  -2  11     6446.18     6703.05    234.99 o 
   3  -2  11       58.16       12.86     66.16 o 
   4  -2  11     2048.16     1621.00    233.04 o 
   5  -2  11     1673.89     1475.38    230.45 o 
   6  -2  11     1187.71     1318.18    239.44 o 
   7  -2  11        2.00      -46.33    131.28 o 
   8  -2  11      485.19      362.97    198.22 o 
  -8  -1  11      396.58      334.77    110.27 o 
  -7  -1  11     2297.08     2238.60    554.92 o 
  -6  -1  11     3793.75     3820.42    222.44 o 
  -5  -1  11     4724.44     4638.53    228.61 o 
  -4  -1  11    14437.35    14008.32    319.75 o 
  -3  -1  11     3052.14     3102.21    148.88 o 
  -2  -1  11      789.62      794.98     87.79 o 
  -1  -1  11      230.25      349.38     68.86 o 
   0  -1  11       27.96        8.28     51.79 o 
   1  -1  11       44.84       18.19     88.81 o 
   2  -1  11     4083.47     4162.84    195.05 o 
   3  -1  11     4249.06     4453.22    207.47 o 
   4  -1  11     2831.83     2960.02    335.46 o 
   5  -1  11     9216.16     8737.02    482.17 o 
   6  -1  11      746.88      673.20    184.07 o 
   7  -1  11      172.17       25.74    129.99 o 
   8  -1  11     1749.63     1722.51    284.51 o 
  -8   0  11       32.22      -38.60     81.32 o 
  -7   0  11       25.85       22.06     74.53 o 
  -6   0  11      102.59       12.22     70.18 o 
  -5   0  11     2117.62     2076.75    138.49 o 
  -4   0  11    16208.35    15812.85    349.29 o 
  -3   0  11     1444.36     1384.95    110.68 o 
  -2   0  11     9270.16     9260.69    245.58 o 
  -1   0  11    11135.98    11009.04    266.13 o 
   0   0  11     3004.57     3383.65    144.89 o 
   1   0  11        4.70       34.52     63.33 o 
   2   0  11       17.72       53.77     69.04 o 
   3   0  11       64.07      123.93     80.61 o 
   4   0  11      235.21      226.50    205.93 o 
   5   0  11     1962.52     1941.35    173.63 o 
   6   0  11      351.60      450.49    167.32 o 
   7   0  11     5636.45     5482.69    412.23 o 
   8   0  11     5449.68     5348.29    439.25 o 
  -8   1  11     1710.75     1659.67    181.24 o 
  -7   1  11      103.87      221.07     94.27 o 
  -6   1  11       18.80       95.83     67.81 o 
  -5   1  11      964.21      823.89    102.51 o 
  -4   1  11        4.16      -54.96     54.96 o 
  -3   1  11      108.34      211.00    110.10 o 
  -2   1  11     7286.36     7253.88    251.77 o 
  -1   1  11    20228.29    19992.80    386.19 o 
   0   1  11     1148.66     1245.52    128.06 o 
   1   1  11     2890.95     2625.06    173.95 o 
   2   1  11     1306.59     1359.86    138.80 o 
   3   1  11      885.76     1004.79    133.65 o 
   4   1  11     4461.88     3991.46    227.15 o 
   5   1  11     5609.51     5402.39    266.92 o 
   6   1  11      423.73      354.31    124.65 o 
   7   1  11     2407.31     2235.95    213.55 o 
   8   1  11     5861.03     5878.06    449.58 o 
  -8   2  11     2950.19     2469.04    210.36 o 
  -7   2  11     1879.86     1687.05    186.68 o 
  -6   2  11     7222.62     6807.74    586.99 o 
  -5   2  11    15400.88    15553.39    438.41 o 
  -4   2  11    14378.87    13045.98   1137.05 o 
  -3   2  11     5377.50     5141.58    194.07 o 
  -2   2  11     4056.16     4104.93    229.91 o 
  -1   2  11     7258.06     7511.51    223.22 o 
   0   2  11     6707.38     7347.55    278.31 o 
   1   2  11     3018.49     2972.71    245.34 o 
   2   2  11     1697.94     1664.45    340.54 o 
   3   2  11     8683.10     8972.97    328.05 o 
   4   2  11    21891.52    21429.38    547.24 o 
   5   2  11    13393.17    12869.22    583.79 o 
   6   2  11     2821.53     2819.93    222.91 o 
   7   2  11       15.22        6.82    121.62 o 
   8   2  11      317.58      129.47    162.17 o 
  -8   3  11      224.95      133.15     97.04 o 
  -7   3  11       94.60       19.71     77.21 o 
  -6   3  11     3972.07     3755.91    191.42 o 
  -5   3  11    33028.36    31833.06    586.83 o 
  -4   3  11    13990.30    13720.08    341.07 o 
  -3   3  11       85.11      133.79     64.30 o 
  -2   3  11      707.84      486.57    106.19 o 
  -1   3  11      596.81      484.49    111.61 o 
   0   3  11     6986.63     6732.80    290.64 o 
   1   3  11    13329.50    13210.43    396.88 o 
   2   3  11     1448.50     1456.38    159.11 o 
   3   3  11     5630.27     5759.96    276.48 o 
   4   3  11    22076.16    21573.36    916.23 o 
   5   3  11     6241.24     5933.95    298.68 o 
   6   3  11       14.23      -39.86    236.81 o 
   7   3  11      498.80      475.89    150.43 o 
  -7   4  11     2775.53     2804.54    270.37 o 
  -6   4  11     1312.99     1299.35    148.78 o 
  -5   4  11     3571.38     3736.90    189.23 o 
  -4   4  11    11328.29    10892.98    306.48 o 
  -3   4  11      639.89      675.71     99.08 o 
  -2   4  11     8058.04     7972.63    248.98 o 
  -1   4  11     1288.40     1346.36    149.93 o 
   0   4  11    17543.98    17294.18    468.76 o 
   1   4  11    24965.30    24928.63    683.52 o 
   2   4  11     8410.20     8392.84    330.70 o 
   3   4  11       29.49       12.14     99.91 o 
   4   4  11       22.91      -62.22    106.92 o 
   5   4  11     3170.89     2974.73    242.14 o 
   6   4  11       21.47       52.31    123.70 o 
   7   4  11      463.38      467.15    162.97 o 
  -7   5  11      689.76      868.39    131.40 o 
  -6   5  11      361.69      244.40     94.30 o 
  -5   5  11      616.75      736.04    118.15 o 
  -4   5  11     1060.41     1172.37    126.31 o 
  -3   5  11     4300.73     4447.06    326.24 o 
  -2   5  11       44.24       38.91     64.75 o 
  -1   5  11     1516.72     1767.93    173.22 o 
   0   5  11    12053.78    11885.25    393.20 o 
   1   5  11    15378.30    14846.40    449.75 o 
   2   5  11      499.10      657.10    141.76 o 
   3   5  11     2628.73     2377.49    289.07 o 
   4   5  11     3541.90     3476.09    255.70 o 
   5   5  11       38.31      -37.07    113.62 o 
   6   5  11     2837.75     2766.31    509.25 o 
  -6   6  11     3701.89     3402.09    221.02 o 
  -5   6  11      841.73      649.55    116.67 o 
  -4   6  11     1098.90     1019.54    128.20 o 
  -3   6  11     7864.87     7562.28    266.46 o 
  -2   6  11     5873.38     5613.05    277.67 o 
  -1   6  11       15.33        3.88     94.61 o 
   0   6  11      155.10      183.10    111.78 o 
   1   6  11      475.62      446.82    131.37 o 
   2   6  11       26.87      -63.59     96.30 o 
   3   6  11     3730.93     3335.68    248.01 o 
   4   6  11     2392.48     1962.14    215.03 o 
   5   6  11       85.78      206.18    137.07 o 
  -5   7  11      734.93      664.52    170.97 o 
  -4   7  11     2366.50     2259.63    281.00 o 
  -3   7  11     5835.96     5654.28    241.36 o 
  -2   7  11      756.99      744.80    151.89 o 
  -1   7  11     1728.79     1970.13    198.46 o 
   0   7  11    10575.98     9929.08    723.96 o 
   1   7  11     4274.37     4584.51    282.16 o 
   2   7  11       34.54       31.85    153.80 o 
   3   7  11       26.98      -72.27    129.99 o 
   4   7  11      918.35      831.47    175.89 o 
  -3   8  11        2.32       98.66    111.94 o 
  -2   8  11      496.18      377.42    134.16 o 
  -1   8  11     7243.67     6589.10    320.44 o 
   0   8  11     6869.11     6283.28    317.75 o 
   1   8  11     1990.05     2173.54    355.98 o 
   2   8  11      354.95      422.16    150.14 o 
   3   8  11     2863.51     3680.92    282.23 o 
  -2  -8  12      497.30      132.57    236.83 o 
  -1  -8  12      669.78      771.01    280.60 o 
   0  -8  12      653.98      568.92    270.30 o 
   1  -8  12       64.72     -166.03    199.49 o 
   2  -8  12        6.35      220.08    231.66 o 
  -4  -7  12     1870.78     2186.25    402.31 o 
  -3  -7  12     1393.48     1264.14    332.13 o 
  -2  -7  12      472.58      652.57    271.58 o 
  -1  -7  12      622.97      505.85    263.87 o 
   0  -7  12     1063.84     1230.61    305.08 o 
   1  -7  12     1825.85     1377.53    308.98 o 
   2  -7  12      492.24      393.86    227.82 o 
   3  -7  12      362.95      554.74    238.11 o 
   4  -7  12     3112.36     3252.59    329.64 o 
  -5  -6  12      171.43       49.99    105.13 o 
  -4  -6  12      308.35      186.69    126.78 o 
  -3  -6  12      528.70      366.95    117.32 o 
  -2  -6  12     2167.46     2005.92    346.34 o 
  -1  -6  12      577.93      491.69    244.56 o 
   0  -6  12     8216.52     7918.67    563.23 o 
   1  -6  12     1637.07     1761.14    314.12 o 
   2  -6  12       68.48      187.91    191.77 o 
   3  -6  12      591.80      673.18    187.92 o 
   4  -6  12      724.85      743.99    211.10 o 
   5  -6  12       22.66      -25.74    154.44 o 
  -6  -5  12     2459.25     2466.06    218.34 o 
  -5  -5  12      293.07      314.93    114.72 o 
  -4  -5  12       73.86      -42.37     82.64 o 
  -3  -5  12      597.69      536.63    116.38 o 
  -2  -5  12       51.98       67.79     85.86 o 
  -1  -5  12       34.41      -91.16    144.79 o 
   0  -5  12     2677.72     2907.51    354.10 o 
   1  -5  12     1731.96     1665.79    175.06 o 
   2  -5  12     2010.21     2055.83    195.70 o 
   3  -5  12     7508.38     8511.80    475.53 o 
   4  -5  12     2326.23     2182.35    281.97 o 
   5  -5  12       85.92      -51.48    151.87 o 
   6  -5  12      361.04      364.25    207.22 o 
  -7  -4  12     1710.86     1575.79    183.41 o 
  -6  -4  12     7964.11     8075.84    345.13 o 
  -5  -4  12     1781.32     2353.99    201.39 o 
  -4  -4  12      697.04      729.10    129.28 o 
  -3  -4  12     1417.01     1482.53    152.39 o 
  -2  -4  12       86.45       92.07    120.34 o 
  -1  -4  12     2770.16     2540.67    177.11 o 
   0  -4  12     3906.38     4099.61    240.74 o 
   1  -4  12      942.99     1073.26    148.92 o 
   2  -4  12     1862.31     1947.93    239.47 o 
   3  -4  12     8435.91     9705.91    496.25 o 
   4  -4  12     3591.22     3535.08    338.70 o 
   5  -4  12      325.34      602.36    200.79 o 
  -7  -3  12       92.45      145.57    101.27 o 
  -6  -3  12      685.10      498.35    117.86 o 
  -5  -3  12     2604.55     2444.42    198.57 o 
  -4  -3  12      362.90      367.87    102.52 o 
  -3  -3  12      776.94      944.99    129.03 o 
  -2  -3  12     2021.14     2221.71    186.05 o 
  -1  -3  12    22175.05    22904.46    430.16 o 
   0  -3  12    12655.82    13933.35    354.38 o 
   1  -3  12     8213.60     8954.19    245.19 o 
   2  -3  12       61.75       75.94    118.41 o 
   3  -3  12      410.18      428.61    159.60 o 
   4  -3  12     4288.06     4289.06    349.05 o 
   5  -3  12      774.32      925.49    218.82 o 
   6  -3  12        0.49      -42.47    137.71 o 
   7  -3  12     1153.51     1352.91    267.75 o 
  -7  -2  12       20.05       87.17     89.27 o 
  -6  -2  12        6.74       19.77     78.57 o 
  -5  -2  12     1822.72     1701.92    305.12 o 
  -4  -2  12     8228.79     8388.84    977.04 o 
  -3  -2  12     1198.01     1293.89    137.63 o 
  -2  -2  12     3034.17     3315.68    156.02 o 
  -1  -2  12    18393.29    19264.91    384.89 o 
   0  -2  12    16054.19    17214.28    356.23 o 
   1  -2  12      279.51      423.81     87.13 o 
   2  -2  12       23.09      132.03     81.08 o 
   3  -2  12        4.87       27.63     64.89 o 
   4  -2  12     2476.12     3036.17    312.89 o 
   5  -2  12     9923.94     9710.57    526.01 o 
   6  -2  12     1376.66     1709.56    278.06 o 
   7  -2  12      213.18      177.62    172.47 o 
  -8  -1  12      638.63      590.82    130.48 o 
  -7  -1  12     1526.62     1425.61    173.15 o 
  -6  -1  12      114.31       53.04    135.78 o 
  -5  -1  12    10654.31    10301.81    355.25 o 
  -4  -1  12    18511.32    17228.42    592.14 o 
  -3  -1  12    17110.96    17676.24    374.64 o 
  -2  -1  12     1729.24     1646.26    120.71 o 
  -1  -1  12      788.54      778.43     90.21 o 
   0  -1  12     7696.23     7964.92    228.79 o 
   1  -1  12     1451.81     1659.78    140.43 o 
   2  -1  12      382.36      468.56     98.30 o 
   3  -1  12     1070.88     1097.44    130.02 o 
   4  -1  12     8302.92     8201.92    300.31 o 
   5  -1  12    10194.62     9568.10    526.05 o 
   6  -1  12     8086.98     7812.49    482.00 o 
   7  -1  12        1.67      -79.80    133.85 o 
  -8   0  12     2749.76     2678.83    221.97 o 
  -7   0  12      949.06     1065.56    152.78 o 
  -6   0  12       16.75      -65.29     65.29 o 
  -5   0  12    11441.10    11036.51    303.78 o 
  -4   0  12    17455.23    16867.48    376.81 o 
  -3   0  12     4000.85     3924.46    173.57 o 
  -2   0  12      190.22      267.51     72.66 o 
  -1   0  12     2564.27     2745.61    145.35 o 
   0   0  12      108.74       39.29     73.56 o 
   1   0  12    11486.53    11993.16    355.17 o 
   2   0  12     4512.14     4449.71    451.51 o 
   3   0  12      752.23      730.30    163.48 o 
   4   0  12     2312.29     2709.23    196.54 o 
   5   0  12     5345.46     5659.93    274.14 o 
   6   0  12      208.42      213.65    164.74 o 
   7   0  12      354.15      117.13    160.89 o 
  -8   1  12     6187.57     5771.51    594.53 o 
  -7   1  12     8775.72     8391.81    341.26 o 
  -6   1  12      634.55      555.14     98.82 o 
  -5   1  12      244.01      191.85     98.00 o 
  -4   1  12     2347.31     2356.74    149.23 o 
  -3   1  12      577.38      508.12     89.88 o 
  -2   1  12     1547.19     1353.64    113.28 o 
  -1   1  12     2223.45     2471.86    141.65 o 
   0   1  12      105.69      111.72     79.25 o 
   1   1  12     9994.92     9999.45    702.20 o 
   2   1  12    13887.46    13848.54    563.32 o 
   3   1  12      157.91      111.57     89.64 o 
   4   1  12     4247.23     3882.26    265.98 o 
   5   1  12      289.87      160.26    101.11 o 
   6   1  12        1.53      136.15    110.98 o 
   7   1  12      494.39      383.56    185.35 o 
  -7   2  12     3187.26     3190.30    194.81 o 
  -6   2  12       13.63        0.11     71.35 o 
  -5   2  12     8276.06     7587.87    258.74 o 
  -4   2  12     4440.43     4031.08    189.76 o 
  -3   2  12     2419.33     2413.47    152.38 o 
  -2   2  12     3791.75     3800.40    173.70 o 
  -1   2  12        6.82        9.70     68.80 o 
   0   2  12      393.12      601.11    115.38 o 
   1   2  12     2074.70     2022.51    172.87 o 
   2   2  12     1234.38     1292.12    151.20 o 
   3   2  12     1165.15     1142.68    153.80 o 
   4   2  12    12794.19    12022.26    594.04 o 
   5   2  12     7796.01     7383.42    364.07 o 
   6   2  12      137.31      172.12    114.17 o 
   7   2  12      593.11      417.60    149.65 o 
  -7   3  12      408.11      550.50    136.20 o 
  -6   3  12     2201.72     2082.46    257.20 o 
  -5   3  12     5819.93     5476.59    225.82 o 
  -4   3  12     6212.40     5633.44    222.64 o 
  -3   3  12      114.56       61.06     84.30 o 
  -2   3  12     7105.02     7257.30    294.12 o 
  -1   3  12      950.60      779.14    127.60 o 
   0   3  12     7341.75     7387.57    440.14 o 
   1   3  12     4216.40     4330.49    246.85 o 
   2   3  12     1108.06     1456.27    289.00 o 
   3   3  12     4295.93     4258.81    258.06 o 
   4   3  12     4052.83     4112.78    259.91 o 
   5   3  12     2198.43     2050.53    314.79 o 
   6   3  12       36.82      -35.37    107.62 o 
   7   3  12     2158.19     2220.44    234.39 o 
  -7   4  12      543.42      546.61    118.68 o 
  -6   4  12       32.75       49.31     77.07 o 
  -5   4  12     3049.30     3068.95    187.80 o 
  -4   4  12     1170.04     1132.80    124.79 o 
  -3   4  12      513.02      617.55    103.57 o 
  -2   4  12      181.45      128.35    129.35 o 
  -1   4  12       75.41      101.03     94.44 o 
   0   4  12    20084.81    19804.85    528.07 o 
   1   4  12    28705.17    28216.80    664.23 o 
   2   4  12     6227.32     6279.88    300.25 o 
   3   4  12        0.10       93.38    106.10 o 
   4   4  12      981.59     1138.31    174.01 o 
   5   4  12      397.54       71.71    117.86 o 
   6   4  12      235.32      145.64    125.51 o 
  -6   5  12     1198.32     1194.16    143.50 o 
  -5   5  12      374.39      313.09    100.52 o 
  -4   5  12     4993.92     4680.95    219.69 o 
  -3   5  12     4575.79     4556.51    336.24 o 
  -2   5  12     2222.03     2047.12    192.67 o 
  -1   5  12     8304.14     8026.27    331.32 o 
   0   5  12     8081.46     7863.18    577.42 o 
   1   5  12    13710.46    13845.19    449.98 o 
   2   5  12     1315.72     1441.51    189.75 o 
   3   5  12      691.71      753.68    198.23 o 
   4   5  12     1670.11     1831.26    208.78 o 
   5   5  12     2443.57     2806.89    456.43 o 
  -5   6  12      220.41      355.36    105.03 o 
  -4   6  12     5835.07     5877.45    383.01 o 
  -3   6  12    19994.65    20050.16    558.04 o 
  -2   6  12     8774.77     8688.66    354.18 o 
  -1   6  12      235.02      -23.71    100.44 o 
   0   6  12     1100.21      852.36    153.28 o 
   1   6  12      475.18      271.62    174.41 o 
   2   6  12      720.47      817.41    165.96 o 
   3   6  12        0.58      -74.19    107.89 o 
   4   6  12       46.62      -37.18    154.44 o 
  -4   7  12     2925.81     3140.60    204.24 o 
  -3   7  12     9598.55     8858.42    496.90 o 
  -2   7  12     5073.33     5237.47    316.22 o 
  -1   7  12      843.92      733.65    165.41 o 
   0   7  12     4079.89     4532.80    283.97 o 
   1   7  12      104.16       18.48    115.97 o 
   2   7  12     1667.68     1975.04    216.08 o 
   3   7  12     1983.18     1757.49    216.75 o 
  -1   8  12      169.58      109.07    126.25 o 
   0   8  12     2500.55     2390.91    692.04 o 
  -2  -7  13      117.99      217.51    248.40 o 
  -1  -7  13      369.04        3.86    231.68 o 
   0  -7  13     6575.02     6057.87    523.07 o 
   1  -7  13     3608.96     2977.29    400.49 o 
   2  -7  13      695.00      913.89    278.03 o 
  -4  -6  13      915.03      827.69    288.98 o 
  -3  -6  13       21.99      -54.53    153.16 o 
  -2  -6  13      155.81      -69.50    217.51 o 
  -1  -6  13     4198.72     3503.12    425.01 o 
   0  -6  13     7392.02     7752.16    573.42 o 
   1  -6  13     9473.29     9498.80    614.86 o 
   3  -6  13      558.72      534.16    200.79 o 
   4  -6  13      202.82      220.09    169.89 o 
  -5  -5  13       15.86      -27.71     95.85 o 
  -4  -5  13     4388.01     3733.75    293.01 o 
  -3  -5  13     4251.44     4404.79    253.74 o 
  -2  -5  13      753.57      883.71    186.00 o 
  -1  -5  13     2519.70     3208.64    404.30 o 
   0  -5  13     5532.99     5275.36    468.92 o 
   1  -5  13     2103.50     2313.61    338.61 o 
   2  -5  13      126.52      137.71    150.59 o 
   3  -5  13     1313.40     1470.10    240.73 o 
   4  -5  13     1058.91     1148.22    247.15 o 
   5  -5  13     1501.03     1483.00    271.63 o 
  -6  -4  13      442.50      571.70    132.80 o 
  -5  -4  13      261.91       91.92     99.93 o 
  -4  -4  13     4151.35     3840.18    242.53 o 
  -3  -4  13    13469.46    13895.88    434.66 o 
  -2  -4  13     1253.29     1536.72    156.27 o 
  -1  -4  13      426.50      534.47    110.94 o 
   0  -4  13      406.39      415.05    103.92 o 
   1  -4  13      397.44      369.72    274.80 o 
   2  -4  13       42.64      159.59    133.85 o 
   3  -4  13      545.42      337.23    160.89 o 
   4  -4  13        1.80       54.06    160.88 o 
   5  -4  13      488.45      499.40    213.66 o 
  -6  -3  13       75.90       46.43    129.35 o 
  -5  -3  13      170.98      115.81     95.70 o 
  -4  -3  13     2172.86     2107.05    186.50 o 
  -3  -3  13     1852.51     2006.37    178.35 o 
  -2  -3  13       89.03       88.21     80.92 o 
  -1  -3  13     8562.25     9237.76    330.75 o 
   0  -3  13    10779.51    11932.41    302.37 o 
   1  -3  13       35.02       82.65    120.98 o 
   2  -3  13     2645.01     3255.14    310.32 o 
   3  -3  13       13.32       96.53    149.30 o 
   4  -3  13      126.88      211.08    164.74 o 
   5  -3  13       13.29       38.61    145.43 o 
   6  -3  13        7.02       29.60    159.59 o 
  -7  -2  13     4433.09     3885.54    466.87 o 
  -6  -2  13     2410.40     2123.20    197.37 o 
  -5  -2  13     2003.87     1997.79    271.65 o 
  -4  -2  13     1871.38     1915.64    173.03 o 
  -3  -2  13      506.59      521.99    107.62 o 
  -2  -2  13     3472.99     3616.64    169.99 o 
  -1  -2  13     5400.31     5720.20    213.18 o 
   0  -2  13     7022.86     7653.49    285.17 o 
   1  -2  13     1229.19     1372.82    133.92 o 
   2  -2  13     3829.09     4450.64    215.67 o 
   3  -2  13      563.53      638.43    191.79 o 
   4  -2  13     4586.50     4365.17    364.52 o 
   5  -2  13     5175.89     5599.49    430.23 o 
   6  -2  13     1693.25     1495.92    267.77 o 
  -7  -1  13      338.07      328.64    116.05 o 
  -6  -1  13       59.00      -18.10     76.59 o 
  -5  -1  13     4995.73     4844.88    251.00 o 
  -4  -1  13    21030.43    20683.23    531.34 o 
  -3  -1  13     4592.93     4492.94    192.91 o 
  -2  -1  13      428.33      577.55    186.19 o 
  -1  -1  13       10.54       37.01     61.48 o 
   0  -1  13      576.52      529.04    105.43 o 
   1  -1  13     1094.89     1250.15    133.58 o 
   2  -1  13     1213.28     1266.10    193.74 o 
   3  -1  13      380.03      339.89    101.39 o 
   4  -1  13     4546.06     5110.95    394.14 o 
   5  -1  13    15168.42    14506.69    679.98 o 
   6  -1  13     3316.12     3091.79    342.53 o 
  -7   0  13     1116.27     1339.34    216.90 o 
  -6   0  13     2475.86     2260.71    193.01 o 
  -5   0  13     6461.38     6226.72    278.82 o 
  -4   0  13    11399.86    11056.11    309.18 o 
  -3   0  13    10194.56    10041.65    287.20 o 
  -2   0  13       11.36        7.91     60.12 o 
  -1   0  13     1070.69     1118.20    110.42 o 
   0   0  13     2913.42     2757.30    245.31 o 
   1   0  13     9724.54    10474.53    343.48 o 
   2   0  13     8209.21     8081.62    469.19 o 
   3   0  13     3409.05     3372.56    216.14 o 
   4   0  13     2650.94     2783.97    210.46 o 
   5   0  13     2159.66     2316.27    319.94 o 
   6   0  13     3448.62     2921.87    330.95 o 
  -7   1  13     7977.86     8069.99    348.75 o 
  -6   1  13      943.96      807.55    140.31 o 
  -5   1  13      865.55      736.15    113.14 o 
  -4   1  13      802.05      915.06    113.92 o 
  -3   1  13     2250.20     2306.59    152.55 o 
  -2   1  13     1844.82     1924.10    137.73 o 
  -1   1  13      431.43      319.29    101.38 o 
   0   1  13     3788.60     3873.86    220.61 o 
   1   1  13    25295.05    26181.20    608.69 o 
   2   1  13    17432.01    17129.79    476.66 o 
   3   1  13     1353.38     1230.59    153.84 o 
   4   1  13       96.01       85.42    103.32 o 
   5   1  13       23.33       64.97    101.40 o 
   6   1  13      251.31      193.58    122.09 o 
  -7   2  13     8298.82     8635.58    362.75 o 
  -6   2  13       56.68       60.60    105.59 o 
  -5   2  13     2859.33     2453.09    168.49 o 
  -4   2  13       71.75       46.28     74.08 o 
  -3   2  13     4491.61     4594.46    202.76 o 
  -2   2  13     7866.93     7907.57    257.62 o 
  -1   2  13     7145.40     6998.61    292.54 o 
   0   2  13     2417.93     2624.65    198.61 o 
   1   2  13     4501.39     4792.08    256.39 o 
   2   2  13     6321.34     6536.80    298.41 o 
   3   2  13      122.17      192.99    119.70 o 
   4   2  13     3773.42     4060.45    261.31 o 
   5   2  13       67.68        2.53     98.40 o 
   6   2  13     1745.73     1727.30    204.86 o 
  -6   3  13      620.43      518.11    134.27 o 
  -5   3  13     1041.66     1227.95    159.53 o 
  -4   3  13      431.71      372.42     97.05 o 
  -3   3  13    10480.41    11092.01    319.90 o 
  -2   3  13    16531.21    16328.92    657.68 o 
  -1   3  13     1411.99     1385.97    161.74 o 
   0   3  13      106.07       23.70    116.48 o 
   1   3  13     1908.57     1925.70    191.00 o 
   2   3  13      274.93      237.56    125.49 o 
   3   3  13      146.70      234.66    264.49 o 
   4   3  13      417.36      332.30    208.51 o 
   5   3  13       67.67       43.77    115.83 o 
   6   3  13     2752.67     2360.98    238.42 o 
  -6   4  13     1778.48     2004.94    172.47 o 
  -5   4  13     1676.99     1563.26    150.37 o 
  -4   4  13        4.86      -70.94     70.94 o 
  -3   4  13      453.81      396.75    135.68 o 
  -2   4  13     5580.81     5580.58    383.91 o 
  -1   4  13       33.00      -48.02     93.48 o 
   0   4  13    13240.05    12700.86    425.70 o 
   1   4  13     4830.83     4760.69    275.94 o 
   2   4  13      479.20      489.83    142.17 o 
   3   4  13     1201.62     1151.84    242.01 o 
   4   4  13     1804.47     2336.18    225.41 o 
   5   4  13        1.89      -11.43    145.43 o 
  -5   5  13     1487.75     1418.45    153.43 o 
  -4   5  13      278.83      279.62    100.80 o 
  -3   5  13     3747.22     3818.24    253.42 o 
  -2   5  13     2334.47     2115.90    343.77 o 
  -1   5  13      116.67      201.24    113.35 o 
   0   5  13     3763.35     3896.84    291.05 o 
   1   5  13     4114.21     4154.37    271.01 o 
   2   5  13       44.71       32.06    111.01 o 
   3   5  13     2709.18     2961.79    251.29 o 
   4   5  13      389.65      250.30    135.14 o 
  -4   6  13     5668.41     4941.96    289.96 o 
  -3   6  13    12968.20    12920.64    453.40 o 
  -2   6  13     6512.62     6800.63    539.83 o 
  -1   6  13      267.99      318.89    205.93 o 
   0   6  13      707.23      613.49    157.04 o 
   1   6  13      212.12      155.32    255.48 o 
   2   6  13      914.60     1140.08    187.87 o 
   3   6  13       69.63      150.16    129.46 o 
  -2   7  13     2822.41     2715.21    237.17 o 
  -1   7  13      285.09       83.05    168.61 o 
   0   7  13      563.82      593.00    160.97 o 
   1   7  13       24.58       80.29    131.04 o 
  -2  -6  14       72.75     -209.79    209.79 o 
  -1  -6  14     1021.24      987.31    314.08 o 
   0  -6  14     9792.31    10116.16    666.42 o 
   1  -6  14     5003.16     5760.10    526.81 o 
  -4  -5  14     3320.97     3513.59    254.15 o 
  -3  -5  14     4953.14     5349.67    437.93 o 
  -2  -5  14     4417.82     4320.51    749.58 o 
  -1  -5  14     2180.63     2067.70    350.19 o 
   0  -5  14     3427.10     3350.71    404.35 o 
   2  -5  14      337.76      626.81    196.93 o 
   3  -5  14      958.41      989.87    236.85 o 
   4  -5  14      166.87      172.47    193.06 o 
  -5  -4  14      609.23      651.69    143.80 o 
  -4  -4  14    10537.18    11571.55    417.70 o 
  -3  -4  14    12278.29    13223.81    437.81 o 
  -2  -4  14     1592.69     2104.79    225.93 o 
  -1  -4  14        2.25      135.46     99.10 o 
   0  -4  14      545.72      531.59    243.27 o 
   1  -4  14     1559.80     1553.84    245.89 o 
   2  -4  14     1882.57     2511.77    302.54 o 
   3  -4  14     1232.24     1542.16    258.74 o 
   4  -4  14       73.49        2.57    164.74 o 
  -5  -3  14     2294.70     2505.08    217.33 o 
  -4  -3  14     3535.87     3658.13    246.74 o 
  -3  -3  14     8739.51     9097.90    351.71 o 
  -2  -3  14     1932.05     1726.97    433.87 o 
  -1  -3  14     1974.79     2071.08    178.15 o 
   0  -3  14      615.82      831.02    122.13 o 
   1  -3  14     1519.66     1515.22    238.16 o 
   2  -3  14     5799.56     6339.68    429.00 o 
   3  -3  14     4581.13     4685.75    391.55 o 
   4  -3  14      647.26      978.24    226.54 o 
   5  -3  14        2.26       33.46    162.17 o 
  -6  -2  14     2295.55     2213.63    439.68 o 
  -5  -2  14      250.76      344.99    117.77 o 
  -4  -2  14      353.59      344.72    110.07 o 
  -3  -2  14       14.98       34.12    104.89 o 
  -2  -2  14      817.14      910.20    136.19 o 
  -1  -2  14        9.90      -59.34     64.56 o 
   0  -2  14      614.63      755.18    114.96 o 
   1  -2  14     3573.09     3685.94    442.37 o 
   2  -2  14     7916.58     8308.24    308.40 o 
   3  -2  14     1804.14     2137.11    287.09 o 
   4  -2  14        3.41        7.72    145.43 o 
   5  -2  14     2063.59     1698.14    275.51 o 
  -6  -1  14     1130.93     1203.91    164.68 o 
  -5  -1  14     4105.49     3894.88    240.43 o 
  -4  -1  14     5086.33     5008.92    259.57 o 
  -3  -1  14      377.53      671.24    104.67 o 
  -2  -1  14      562.79      562.94     98.92 o 
  -1  -1  14     3197.29     3082.29    443.63 o 
   0  -1  14      135.73      109.22     83.40 o 
   1  -1  14      628.44      751.17    117.82 o 
   2  -1  14      514.26      690.83    120.38 o 
   3  -1  14       55.38       64.98     90.69 o 
   4  -1  14     3060.19     3154.81    338.66 o 
   5  -1  14     3336.41     3409.86    357.98 o 
  -6   0  14       82.35       98.44    140.93 o 
  -5   0  14      975.68     1103.65    149.05 o 
  -4   0  14     6955.40     6859.88    252.38 o 
  -3   0  14       23.43       31.37     67.69 o 
  -2   0  14     3740.21     3891.87    264.42 o 
  -1   0  14     1660.76     1685.77    164.78 o 
   0   0  14      136.40       44.21     89.51 o 
   1   0  14     7337.44     7455.57    304.22 o 
   2   0  14     8934.62     8858.80    333.67 o 
   3   0  14      710.14      629.00    128.32 o 
   4   0  14      331.96      132.21    103.71 o 
   5   0  14     2010.10     1528.19    270.36 o 
   6   0  14      775.75      477.54    191.79 o 
  -6   1  14      350.62      445.37    124.58 o 
  -5   1  14      852.97      698.37    114.16 o 
  -4   1  14       10.89      -35.83     67.74 o 
  -3   1  14     3913.72     3754.33    193.54 o 
  -2   1  14      124.42       14.59     83.61 o 
  -1   1  14      113.99        1.90     79.29 o 
   0   1  14     4480.55     4341.57    242.31 o 
   1   1  14    14604.97    15096.46    451.91 o 
   2   1  14     9933.14    10589.34    382.95 o 
   3   1  14      781.74      537.75    131.64 o 
   4   1  14     1025.67     1087.21    161.78 o 
   5   1  14      110.71      122.96    116.62 o 
  -6   2  14       68.08       79.53     83.49 o 
  -5   2  14     1118.69     1173.57    134.83 o 
  -4   2  14       73.89       96.22     78.25 o 
  -3   2  14     5393.82     4838.17    219.01 o 
  -2   2  14    16441.18    15835.09    474.44 o 
  -1   2  14     3600.39     3600.36    286.54 o 
   0   2  14     1884.31     1932.20    187.33 o 
   1   2  14     6404.31     6817.99    314.39 o 
   2   2  14     4902.55     4688.32    375.48 o 
   3   2  14      132.26      108.78    116.94 o 
   4   2  14      152.05       81.14    109.94 o 
   5   2  14       21.27      -20.02    111.77 o 
  -5   3  14       25.12        4.36     78.79 o 
  -4   3  14     1221.89     1249.20    167.91 o 
  -3   3  14    11288.78    10681.21   1008.99 o 
  -2   3  14    18108.13    18481.02    917.24 o 
  -1   3  14     8696.06     8426.16    345.85 o 
   0   3  14      239.57      323.50    121.59 o 
   1   3  14     1016.20     1077.58    167.12 o 
   2   3  14     1441.61     1696.07    193.88 o 
   3   3  14     1654.00     1627.87    198.90 o 
   4   3  14      402.55      301.28    137.39 o 
   5   3  14     1754.73     1734.44    212.10 o 
  -5   4  14     4105.00     4255.41    273.90 o 
  -4   4  14      924.36      902.31    297.99 o 
  -3   4  14     4508.11     4521.81    272.02 o 
  -2   4  14     5874.75     5583.52    544.94 o 
  -1   4  14      287.00      305.80    121.64 o 
   0   4  14       95.05       73.92    129.35 o 
   1   4  14     1756.75     1748.71    254.91 o 
   2   4  14      574.72      697.08    227.18 o 
   3   4  14    10566.23    11344.30    438.54 o 
   4   4  14     4767.37     4893.99    365.14 o 
  -4   5  14        8.36      152.88    112.65 o 
  -3   5  14     2057.56     1876.37    204.77 o 
  -2   5  14       33.22       -8.30    111.92 o 
  -1   5  14      249.52      260.39    128.01 o 
   0   5  14        0.04      -35.34    110.69 o 
   1   5  14      527.84      380.86    144.68 o 
   2   5  14      566.22      696.34    167.40 o 
   3   5  14     4902.07     4439.53    310.10 o 
  -2   6  14     1985.03     2186.10    388.16 o 
  -1   6  14     2637.85     2822.16    244.72 o 
   0   6  14     4018.90     4896.60    304.35 o 
   1   6  14      540.21      695.49    236.83 o 
  -2  -5  15      513.08      -37.33    245.84 o 
  -1  -5  15       35.17      -78.51    214.93 o 
  -3  -4  15     6135.67     6579.63    351.05 o 
  -2  -4  15     2380.39     2605.53    222.67 o 
  -1  -4  15      411.72      201.47    113.50 o 
   2  -4  15     2349.96     2811.90    324.45 o 
   3  -4  15      463.49      334.65    199.50 o 
  -4  -3  15     3657.70     3968.81    392.12 o 
  -3  -3  15     3390.10     3980.10    251.97 o 
  -2  -3  15       87.74      191.84    104.14 o 
  -1  -3  15      304.66      238.11    119.70 o 
   0  -3  15      759.98     1008.52    138.84 o 
   1  -3  15     3957.22     3933.11    367.04 o 
   2  -3  15     9989.07     9723.66    546.58 o 
   3  -3  15     7802.91     7040.98    488.38 o 
   4  -3  15      255.54      157.02    162.17 o 
  -5  -2  15       17.67      108.13     98.79 o 
  -4  -2  15      398.02      477.39    127.83 o 
  -3  -2  15     2054.54     2329.62    385.59 o 
  -2  -2  15     3967.98     3985.21    240.62 o 
  -1  -2  15      626.29      773.58    281.24 o 
   0  -2  15     2157.37     2471.24    263.29 o 
   1  -2  15     3274.46     3871.50    255.61 o 
   2  -2  15     9042.69    10080.72    564.55 o 
   3  -2  15     5963.16     6124.37    450.89 o 
   4  -2  15       41.98       25.74    146.72 o 
  -5  -1  15       34.23       57.93     98.61 o 
  -4  -1  15     1424.05     1610.99    178.71 o 
  -3  -1  15      106.99      128.15     96.53 o 
  -2  -1  15    11578.57    12377.69    532.57 o 
  -1  -1  15    12054.67    12720.18    403.84 o 
   0  -1  15     1194.28     1142.73    191.16 o 
   1  -1  15     1549.91     1668.39    169.49 o 
   2  -1  15     1643.51     1860.50    277.43 o 
   3  -1  15     1003.38     1212.57    254.87 o 
   4  -1  15      383.83      664.14    218.81 o 
  -5   0  15       38.94      121.68    102.38 o 
  -4   0  15       48.45      134.81     94.12 o 
  -3   0  15     1681.49     1672.29    152.19 o 
  -2   0  15     5152.63     5700.62    278.81 o 
  -1   0  15    13031.39    13270.73   1256.96 o 
   0   0  15      811.72      496.79    121.21 o 
   1   0  15     3739.18     4298.97    251.25 o 
   2   0  15     1199.89     1076.05    153.39 o 
   3   0  15      193.28       87.41    101.49 o 
   4   0  15      286.88      508.36    141.42 o 
  -5   1  15     4250.29     4161.39    566.66 o 
  -4   1  15      718.15      974.25    132.03 o 
  -3   1  15      175.40      197.80    108.77 o 
  -2   1  15      123.41      332.94    112.07 o 
  -1   1  15       60.71       10.28     85.23 o 
   0   1  15        2.82       36.82     98.40 o 
   1   1  15     4645.71     4770.49    269.42 o 
   2   1  15     5026.61     5493.17    287.88 o 
   3   1  15      252.79      345.76    125.12 o 
   4   1  15     3730.09     4030.41    562.12 o 
  -5   2  15     5414.50     5825.41    299.59 o 
  -4   2  15      671.34      625.20    120.35 o 
  -3   2  15     4315.72     4096.14    435.96 o 
  -2   2  15     5170.95     5622.71    298.84 o 
  -1   2  15     2048.14     2004.34    201.07 o 
   0   2  15      367.76      316.79    118.30 o 
   1   2  15      185.57      154.30    115.63 o 
   2   2  15     1023.29     1280.14    178.62 o 
   3   2  15       95.59       37.01    111.84 o 
   4   2  15      943.82      782.13    162.73 o 
  -4   3  15      251.56      275.24    122.94 o 
  -3   3  15     6037.07     5759.54    307.05 o 
  -2   3  15    15139.66    15852.01    505.77 o 
  -1   3  15     1250.34     1423.91    242.65 o 
   0   3  15      754.46      891.70    163.56 o 
   1   3  15      342.02      283.72    137.61 o 
   2   3  15      198.91      102.93    200.14 o 
   3   3  15     2385.72     2761.35    245.35 o 
  -3   4  15     1319.60     1336.34    308.31 o 
  -2   4  15     2481.61     2696.66    236.03 o 
  -1   4  15     2020.56     2253.67    225.05 o 
   0   4  15      318.69      255.22    143.51 o 
   1   4  15      581.35      380.48    149.72 o 
   2   4  15     4937.25     4931.24    316.00 o 
  -1   5  15     1764.69     1692.44    205.08 o 
   0   5  15     4051.64     4348.64    301.16 o 
   1   5  15     1805.18     2263.35    239.70 o 
  -2  -3  16      137.05      266.42    131.28 o 
  -1  -3  16     1631.52     1934.89    235.59 o 
   1  -3  16     1577.54     1704.44    289.65 o 
   2  -3  16     4605.83     5370.70    443.05 o 
  -3  -2  16        1.44      -95.29     95.29 o 
  -2  -2  16     1084.29     1130.20    203.38 o 
  -1  -2  16     2812.96     3374.79    296.15 o 
   0  -2  16      440.33      514.96    127.41 o 
   1  -2  16     1862.20     2120.55    193.91 o 
   2  -2  16     7156.07     7680.52    512.81 o 
  -3  -1  16     1731.62     1806.18    239.45 o 
  -2  -1  16     9453.41     9960.17    393.13 o 
  -1  -1  16     8791.98     9177.20    359.54 o 
   0  -1  16     5185.90     5207.33    465.65 o 
   1  -1  16      247.55      356.67    119.32 o 
   2  -1  16      426.79      408.90    121.89 o 
   3  -1  16     2582.77     2835.16    347.64 o 
  -3   0  16     1834.43     2064.57    203.79 o 
  -2   0  16    11582.17    12916.08    439.76 o 
  -1   0  16     9483.42    10533.66    394.40 o 
   0   0  16      733.93      909.65    154.43 o 
   1   0  16       61.78        7.37    126.13 o 
   2   0  16      166.49      153.64    110.39 o 
   3   0  16      868.24      951.87    165.11 o 
  -3   1  16      888.57      755.85    152.08 o 
  -2   1  16      472.79      576.66    137.58 o 
  -1   1  16     3968.35     3872.61    256.20 o 
   0   1  16      312.97      550.02    136.41 o 
   1   1  16      667.99      809.31    285.75 o 
   2   1  16       92.50       64.82    109.56 o 
   3   1  16     2531.73     3113.43    254.26 o 
  -3   2  16      127.64      103.59    108.70 o 
  -2   2  16     1513.29     1394.67    245.88 o 
  -1   2  16        8.82      -41.91     97.17 o 
   0   2  16     3171.10     2954.72    247.17 o 
   1   2  16      915.41      835.24    163.46 o 
   2   2  16       72.32      -64.09    114.41 o 
  -2   3  16     2203.01     2225.21    224.24 o 
  -1   3  16        4.15      -75.93    107.09 o 
   0   3  16     2907.86     2657.26    242.01 o 
   1   3  16     4123.37     4121.22    296.22 o 
                                                 
